# Supplementary material for: Modern and Ancient Genomes Reveal Neolithic Paternal Expansions of Millet and Rice Farmers and Demic Diffusion from China into Mainland Southeast Asia
Source: Adv Sci (Weinh). 2026 Jan 21;13(17):e15930. doi: 10.1002/advs.202515930 (PMC13042612; doi:10.1002/advs.202515930)
Supplement: Supplementary file 2 — Supporting File 2: advs73784‐sup‐0002‐Supp Tables.xlsx. [file ADVS-13-e15930-s002.xlsx]

## Sheet: Table S1
Table S1. Data sources of modern population samples used in this study.
Population	Region	Language Family	Sample Size	Reference
Bai_Guizhou	East Asia	Tibeto-Burman	2	This study WGS data
Bouyei_Guizhou	East Asia	Tai-Kadai	4
Dong_Guizhou	East Asia	Tai-Kadai	4
Han_Chongqing	East Asia	Sinitic	49
Han_Fujian	East Asia	Sinitic	49
Han_Gansu	East Asia	Sinitic	50
Han_Guangdong	East Asia	Sinitic	47
Han_Guangxi	East Asia	Sinitic	21
Han_Guizhou	East Asia	Sinitic	17
Han_Hainan	East Asia	Sinitic	42
Han_Henan	East Asia	Sinitic	49
Han_InnerMongolia	East Asia	Sinitic	7
Han_Shaanxi	East Asia	Sinitic	50
Han_Shandong	East Asia	Sinitic	50
Han_Shanxi	East Asia	Sinitic	50
Han_Sichuan	East Asia	Sinitic	43
Li_Hainan	East Asia	Tai-Kadai	7
Miao_Guizhou	East Asia	Hmong-Mien	1
Mongolian_InnerMongolia	East Asia	Mongolic	16
Qiang_Sichuan	East Asia	Tibeto-Burman	1
Tibetan_Sichuan	East Asia	Tibeto-Burman	1
Tibetan_Xizang	East Asia	Tibeto-Burman	2
Tujia_Guizhou	East Asia	Tibeto-Burman	1
Zhuang_Guangxi	East Asia	Tai-Kadai	21
Han_Henan	East Asia	Sinitic_N	217	This study Genotyped data 1
Han_Shandong	East Asia	Sinitic_N	173
Han_Guangxi	East Asia	Sinitic_S	169
Zhuang_Guangxi	East Asia	Tai_Kadai	163
Han_Guangdong	East Asia	Sinitic_S	139
Han_Shanxi	East Asia	Sinitic_N	129
Han_Fujian	East Asia	Sinitic_S	102
Li_Hainan	East Asia	Tai_Kadai	101
Han_Chongqing	East Asia	Sinitic_S	100
Han_Shaanxi	East Asia	Sinitic_N	96
Miao_Guizhou	East Asia	Hmong_Mien	79
Han_Hainan	East Asia	Sinitic_S	74
Tujia_Guizhou	East Asia	Tibeto_Burman	60
Hui_Hainan	East Asia	Sinitic_S	57
Tanka_Fujian	East Asia	Sinitic_S	57
Han_Gansu	East Asia	Sinitic_N	50
Nanjing_Guizhou	East Asia	Hmong_Mien	46
Manchu_Guizhou	East Asia	Tungusic	43
She_Fujian	East Asia	Hmong_Mien	43
Mongolian_Inner_Mongolia	East Asia	Mongolic	41
Tibetan_Xizang	East Asia	Tibeto_Burman	33
Han_Sichuan	East Asia	Sinitic_S	31
Hani_Yunnan	East Asia	Tibeto_Burman	30
Yao_Guizhou	East Asia	Hmong_Mien	30
Hui_Sichuan	East Asia	Sinitic_S	28
Bai_Guizhou	East Asia	Tibeto_Burman	26
Dong_Guizhou	East Asia	Tai_Kadai	26
Qiang_Sichuan	East Asia	Tibeto_Burman	26
Tibetan_Sichuan	East Asia	Tibeto_Burman	25
Maonan_Guizhou	East Asia	Tai_Kadai	23
Miao_Sichuan	East Asia	Hmong_Mien	23
Bouyei_Guizhou	East Asia	Tai_Kadai	21
Han_Guizhou	East Asia	Sinitic_S	19
Mongolian_Guizhou	East Asia	Mongolic	19
Yi_Guizhou	East Asia	Tibeto_Burman	19
Gelao_Guizhou	East Asia	Tai_Kadai	17
Baoan_Gansu	East Asia	Mongolic	16
Bai_Yunnan	East Asia	Tibeto_Burman	15
Blang_Yunnan	East Asia	Austroasiatic	15
Dongxiang_Gansu	East Asia	Mongolic	15
Hui_Guizhou	East Asia	Sinitic_S	15
Yugu_Gansu	East Asia	Mongolic	15
Dai_Yunnan	East Asia	Tai_Kadai	14
Pumi_Yunnan	East Asia	Tibeto_Burman	14
Shui_Guizhou	East Asia	Tai_Kadai	14
Tujia_Chongqing	East Asia	Tibeto_Burman	14
Wa_Yunnan	East Asia	Austroasiatic	14
Lahu_Yunnan	East Asia	Tibeto_Burman	13
Miao_Chongqing	East Asia	Hmong_Mien	13
Dong_Hunan	East Asia	Tai_Kadai	12
Raojia_Guizhou	East Asia	Hmong_Mien	11
Salar_Gansu	East Asia	Turkic	11
Hui_Gansu	East Asia	Sinitic_N	10
Chuanqing_Guizhou	East Asia	Sinitic_S	8
Kazakh_Xinjiang	East Asia	Turkic	8
Mongolian_Xinjiang	East Asia	Mongolic	7
Mulam_Guangxi	East Asia	Tai_Kadai	7
Qiang_Guizhou	East Asia	Tibeto_Burman	7
Dong_Guangxi	East Asia	Tai_Kadai	5
Dongjia_Guizhou	East Asia	Hmong_Mien	5
Gejia_Guizhou	East Asia	Hmong_Mien	5
Xijia_Guizhou	East Asia	Hmong_Mien	4
Caijia_Guizhou	East Asia	Sinitic_S	3
Gelao_Hunan	East Asia	Tai_Kadai	3
Han_Yunnan	East Asia	Sinitic_S	2
Maonan_Guangxi	East Asia	Tai_Kadai	2
Dai_Guangdong	East Asia	Tai_Kadai	1
Gaoshan_Fujian	East Asia	Austronesian	1
Han_Taiwan	East Asia	Sinitic_S	1
Zhuang_Taiwan	East Asia	Tai_Kadai	1
Bai_Guizhou	East Asia	Tibeto_Burman	1	This study Genotyped data 2
Bai_Yunnan	East Asia	Tibeto_Burman	9
Buyei_Guangxi	East Asia	Tai_Kadai	2
Buyei_Guizhou	East Asia	Tai_Kadai	13
Buyei_Yunnan	East Asia	Tai_Kadai	1
Chosen_Heilongjiang	East Asia	Korean_Xibe	1
Chosen_Jilin	East Asia	Korean_Xibe	1
Chosen_Tianjin	East Asia	Korean_Xibe	1
Dai_Shanghai	East Asia	Tai_Kadai	1
Dai_Yunnan	East Asia	Tai_Kadai	10
Daur_Hebei	East Asia	Mongolic	1
Daur_Jilin	East Asia	Mongolic	2
Daur_Liaoning	East Asia	Mongolic	1
Dong_Gansu	East Asia	Tai_Kadai	1
Dong_Guangxi	East Asia	Tai_Kadai	1
Dong_Guizhou	East Asia	Tai_Kadai	15
Dong_Hubei	East Asia	Tai_Kadai	1
Dong_Hunan	East Asia	Tai_Kadai	4
Dong_Sichuan	East Asia	Tai_Kadai	1
Gin_Guangxi	East Asia	Indo_European	1
Han_Anhui	East Asia	Sinitic	134
Han_Beijing	East Asia	Sinitic	132
Han_Chongqing	East Asia	Sinitic	178
Han_Fujian	East Asia	Sinitic	115
Han_Gansu	East Asia	Sinitic	43
Han_Guangdong	East Asia	Sinitic	939
Han_Guangxi	East Asia	Sinitic	215
Han_Guizhou	East Asia	Sinitic	77
Han_Hainan	East Asia	Sinitic	42
Han_Hebei	East Asia	Sinitic	145
Han_Heilongjiang	East Asia	Sinitic	43
Han_Henan	East Asia	Sinitic	177
Han_Hongkong	East Asia	Sinitic	17
Han_Hubei	East Asia	Sinitic	210
Han_Hunan	East Asia	Sinitic	403
Han_InnerMongolia	East Asia	Sinitic	31
Han_Jiangsu	East Asia	Sinitic	232
Han_Jiangxi	East Asia	Sinitic	142
Han_Jilin	East Asia	Sinitic	54
Han_Liaoning	East Asia	Sinitic	78
Han_Macau	East Asia	Sinitic	3
Han_Ningxia	East Asia	Sinitic	5
Han_Overseas	East Asia	Sinitic	4
Han_Qinghai	East Asia	Sinitic	1
Han_Shaanxi	East Asia	Sinitic	72
Han_Shandong	East Asia	Sinitic	221
Han_Shanghai	East Asia	Sinitic	110
Han_Shanxi	East Asia	Sinitic	72
Han_Sichuan	East Asia	Sinitic	452
Han_Taiwan	East Asia	Sinitic	8
Han_Tianjin	East Asia	Sinitic	26
Han_Xinjiang	East Asia	Sinitic	9
Han_Yunnan	East Asia	Sinitic	88
Han_Zhejiang	East Asia	Sinitic	187
Hui_Anhui	East Asia	Sinitic	1
Hui_Beijing	East Asia	Sinitic	5
Hui_Chongqing	East Asia	Sinitic	2
Hui_Fujian	East Asia	Sinitic	1
Hui_Gansu	East Asia	Sinitic	3
Hui_Guangdong	East Asia	Sinitic	1
Hui_Guangxi	East Asia	Sinitic	5
Hui_Hebei	East Asia	Sinitic	1
Hui_Jiangsu	East Asia	Sinitic	2
Hui_Jilin	East Asia	Sinitic	3
Hui_Liaoning	East Asia	Sinitic	1
Hui_Ningxia	East Asia	Sinitic	1
Hui_Qinghai	East Asia	Sinitic	1
Hui_Shaanxi	East Asia	Sinitic	1
Hui_Shandong	East Asia	Sinitic	2
Hui_Shanghai	East Asia	Sinitic	4
Hui_Sichuan	East Asia	Sinitic	7
Hui_Tianjin	East Asia	Sinitic	2
Hui_Yunnan	East Asia	Sinitic	3
Hui_Zhejiang	East Asia	Sinitic	1
Lahu_Yunnan	East Asia	Tibeto_Burman	1
Li_Hainan	East Asia	Tai_Kadai	5
Lisu_Yunnan	East Asia	Tibeto_Burman	6
Man_Beijing	East Asia	Tungusic	8
Man_Guangdong	East Asia	Tungusic	2
Man_Hebei	East Asia	Tungusic	5
Man_Heilongjiang	East Asia	Tungusic	4
Man_Henan	East Asia	Tungusic	1
Man_InnerMongolia	East Asia	Tungusic	6
Man_Jiangsu	East Asia	Tungusic	1
Man_Jilin	East Asia	Tungusic	4
Man_Liaoning	East Asia	Tungusic	14
Man_Ningxia	East Asia	Tungusic	1
Man_Shandong	East Asia	Tungusic	1
Man_Shanghai	East Asia	Tungusic	1
Man_Tianjin	East Asia	Tungusic	2
Man_Zhejiang	East Asia	Tungusic	1
Maonan_Guangxi	East Asia	Tai_Kadai	2
Maonan_Guizhou	East Asia	Tai_Kadai	3
Miao_Chongqing	East Asia	Hmong_Mien	1
Miao_Guangdong	East Asia	Hmong_Mien	1
Miao_Guangxi	East Asia	Hmong_Mien	4
Miao_Guizhou	East Asia	Hmong_Mien	39
Miao_Henan	East Asia	Hmong_Mien	1
Miao_Hubei	East Asia	Hmong_Mien	1
Miao_Hunan	East Asia	Hmong_Mien	14
Miao_Sichuan	East Asia	Hmong_Mien	2
Miao_Taiwan	East Asia	Hmong_Mien	1
Miao_Yunnan	East Asia	Hmong_Mien	7
Mongol_Beijing	East Asia	Mongolic	3
Mongol_Heilongjiang	East Asia	Mongolic	3
Mongol_InnerMongolia	East Asia	Mongolic	14
Mongol_Jiangsu	East Asia	Mongolic	1
Mongol_Liaoning	East Asia	Mongolic	4
Mongol_Zhejiang	East Asia	Mongolic	1
Mulao_Guangdong	East Asia	Tai_Kadai	1
Mulao_Guangxi	East Asia	Tai_Kadai	2
Naxi_Yunnan	East Asia	Tibeto_Burman	2
Pumi_Yunnan	East Asia	Tibeto_Burman	1
Qiang_Sichuan	East Asia	Tibeto_Burman	1
Russ_Guangdong	East Asia	Indo_European	1
Russ_Henan	East Asia	Indo_European	1
Russ_Xinjiang	East Asia	Indo_European	1
She_Fujian	East Asia	Hmong_Mien	5
She_Guizhou	East Asia	Hmong_Mien	1
She_Hunan	East Asia	Hmong_Mien	1
She_Zhejiang	East Asia	Hmong_Mien	8
Sui_Guizhou	East Asia	Tai_Kadai	5
Tujia_Chongqing	East Asia	Tibeto_Burman	1
Tujia_Guangdong	East Asia	Tibeto_Burman	1
Tujia_Guizhou	East Asia	Tibeto_Burman	2
Tujia_Hubei	East Asia	Tibeto_Burman	13
Tujia_Hunan	East Asia	Tibeto_Burman	16
Tujia_Jilin	East Asia	Tibeto_Burman	1
Tujia_Sichuan	East Asia	Tibeto_Burman	3
Uygur_Xinjiang	East Asia	Turkic	1
Xibe_Beijing	East Asia	Korean_Xibe	1
Yao_Guangdong	East Asia	Hmong_Mien	2
Yao_Guangxi	East Asia	Hmong_Mien	8
Yao_Hunan	East Asia	Hmong_Mien	4
Yi_Guangdong	East Asia	Tibeto_Burman	1
Yi_Guizhou	East Asia	Tibeto_Burman	11
Yi_Sichuan	East Asia	Tibeto_Burman	6
Yi_Yunnan	East Asia	Tibeto_Burman	24
Tibetan_Guizhou	East Asia	Tibeto_Burman	1
Tibetan_Sichuan	East Asia	Tibeto_Burman	7
Tibetan_Xizang	East Asia	Tibeto_Burman	2
Tibetan_Yunnan	East Asia	Tibeto_Burman	2
Zhuang_Beijing	East Asia	Tai_Kadai	1
Zhuang_Guangdong	East Asia	Tai_Kadai	6
Zhuang_Guangxi	East Asia	Tai_Kadai	144
Zhuang_Jiangsu	East Asia	Tai_Kadai	1
Zhuang_Shanghai	East Asia	Tai_Kadai	1
Zhuang_Yunnan	East Asia	Tai_Kadai	6
Adygei_Caucasus	Europe	Others	6	Published WGS data
African Ancestry SW_SouthwestUS	North America	Others	33
African Caribbean_Barbados	North America	Others	57
Bai_Guizhou	East Asia	Tibeto-Burman	2
Bai_Yunnan	East Asia	Tibeto-Burman	10
Balochi_Pakistan	South Asia	Indo-European	24
Bantu_Kenya	Africa	Niger-Congo	10
Bantu_SouthAfrica	Africa	Niger-Congo	4
Basque_France	Europe	Others	15
Bedouin_Negev	West Asia	Afroasiatic	26
Bengali_Bangladesh	South Asia	Indo-European	61
Biaka_CentralAfricanRepublic	Africa	Niger-Congo	24
Bougainville_PapuaNewGuinea	Oceania	Austronesian	6
Bouyei_Guizhou	East Asia	Tai-Kadai	11
Brahui_Pakistan	South Asia	Dravidian	25
British_EnglandScotland	Europe	Indo-European	46
Burusho_Pakistan	South Asia	Others	20
Cambodian_Cambodia	Southeast Asia	Austroasiatic	4
CEPH_Utah	North America	Indo-European	87
Colombian_Colombia	South America	Others	58
Dai_Yunnan	East Asia	Tai-Kadai	52
Daur_Heilongjiang	East Asia	Altaic	20
Dong_Guizhou	East Asia	Tai-Kadai	10
Dongxiang_Gansu	East Asia	Altaic	3
Druze_Israel	West Asia	Afroasiatic	11
Dulong_Yunnan	East Asia	Tibeto-Burman	1
Dungan_Kazakhstan	Central Asia	Tibeto_Burman	20
Esan_Nigeria	Africa	Niger-Congo	84
Finnish_Finland	Europe	Uralic	38
French_France	Europe	Indo-European	9
Gambian_WesternDivision	Africa	Niger-Congo	93
Gaoshan_Taiwan	East Asia	Austronesian	1
Gelao_Guizhou	East Asia	Tai-Kadai	1
Gujarati_Houston	North America	Indo-European	56
Han_Beijing	East Asia	Sinitic	46
Han_Chongqing	East Asia	Sinitic	1
Han_Guangdong	East Asia	Sinitic	89
Han_Guangxi	East Asia	Sinitic	8
Han_Guizhou	East Asia	Sinitic	4
Han_Henan	East Asia	Sinitic	22
Han_Sichuan	East Asia	Sinitic	3
Hazara_Afghanistan	Central Asia	Indo-European	20
Hazara_Pakistan	South Asia	Indo-European	20
Hezhen_Beijing	East Asia	Altaic	1
Hezhen_Heilongjiang	East Asia	Altaic	4
Hui_Anhui	East Asia	Sinitic	22
Hui_Gansu	East Asia	Sinitic	31
Hui_Hebei	East Asia	Sinitic	16
Hui_Henan	East Asia	Sinitic	18
Hui_Jiangsu	East Asia	Sinitic	13
Hui_Liaoning	East Asia	Sinitic	14
Hui_Shandong	East Asia	Sinitic	26
Iberian_Spain	Europe	Indo-European	81
Italian_Bergamo	Europe	Indo-European	6
Japanese_Japan	East Asia	Others	76
Jing_Guangxi	East Asia	Austroasiatic	1
Kalash_Pakistan	South Asia	Indo-European	17
Karitiana_Brazil	South America	Others	3
Kazakh_Xinjiang	East Asia	Altaic	8
Kinh_HoChiMinh	Southeast Asia	Austroasiatic	60
Korean_Heilongjiang	East Asia	Others	18
Korean_Jilin	East Asia	Others	14
Kyrgyz_Heilongjiang	East Asia	Altaic	1
Kyrgyz_Kyrgyzstan	Central Asia	Altaic	20
Lahu_Yunnan	East Asia	Tibeto-Burman	7
Li_Hainan	East Asia	Tai-Kadai	3
Lisu_Yunnan	East Asia	Tibeto-Burman	1
Luhya_Kenya	Africa	Niger-Congo	44
Luoba_Jiangsu	East Asia	Tibeto-Burman	1
Makrani_Pakistan	South Asia	Indo-European	20
Manchu_Beijing	East Asia	Altaic	37
Manchu_Hebei	East Asia	Altaic	22
Manchu_Heilongjiang	East Asia	Altaic	18
Manchu_Jilin	East Asia	Altaic	32
Manchu_Liaoning	East Asia	Altaic	82
Manchu_Shandong	East Asia	Altaic	19
Mandenka_Senegal	Africa	Niger-Congo	13
Maonan_Guangxi	East Asia	Tai-Kadai	2
Maya_Mexico	North America	Others	2
Mbuti_Congo	Africa	Niger-Congo	9
Mende_SierraLeone	Africa	Niger-Congo	50
Mexican Ancestry_LosAngeles	North America	Others	43
Miao_Guizhou	East Asia	Hmong-Mien	14
Miao_Hunan	East Asia	Hmong-Mien	15
Miao_Yunnan	East Asia	Hmong-Mien	6
Mongolian_InnerMongolia	East Asia	Altaic	88
Mongolian_Liaoning	East Asia	Altaic	32
Mozabite_Algeria	Africa	Afroasiatic	18
Mulao_Guangxi	East Asia	Tai-Kadai	1
Nakhi_Yunnan	East Asia	Tibeto-Burman	3
Naxi_Yunnan	East Asia	Tibeto-Burman	5
Orcadian_OrkneyIslands	Europe	Indo-European	6
Oroqen_Heilongjiang	East Asia	Altaic	5
Ozbek_Xinjiang	East Asia	Altaic	1
Palestinian_Israel	West Asia	Afroasiatic	10
Papuan_NewGuinea	Oceania	Others	1
Papuan_PapuaNewGuinea	Oceania	Others	11
Pathan_Pakistan	South Asia	Indo-European	18
Peruvian_Lima	South America	Others	53
Pima_Mexico	North America	Others	7
Puerto Rican_PuertoRico	North America	Others	70
Pumi_Yunnan	East Asia	Tibeto-Burman	2
Punjabi_Pakistan	South Asia	Indo-European	78
Qiang_Sichuan	East Asia	Tibeto-Burman	5
Russian_Heilongjiang	East Asia	Indo-European	1
Russian_Russia	Europe	Indo-European	15
San_Namibia	Africa	Others	2
Sardinian_Italy	Europe	Indo-European	11
She_Fujian	East Asia	Hmong-Mien	11
Sindhi_Pakistan	South Asia	Indo-European	20
Sui_Guizhou	East Asia	Tai-Kadai	4
Surui_Brazil	South America	Others	4
Tajik_Tajikistan	Central Asia	Indo-European	20
Tamil_theUK	Europe	Dravidian	65
Telugu_theUK	Europe	Dravidian	61
Tibetan_Sichuan	East Asia	Tibeto-Burman	15
Tibetan_Xizang	East Asia	Tibeto-Burman	13
Toscani_Italy	Europe	Indo-European	53
Tu_Qinghai	East Asia	Altaic	6
Tujia_Chongqing	East Asia	Tibeto-Burman	26
Tujia_Guizhou	East Asia	Tibeto-Burman	2
Tujia_Hubei	East Asia	Tibeto-Burman	15
Tujia_Hunan	East Asia	Tibeto-Burman	17
Turkmen_Turkmenistan	Central Asia	Indo-European	20
Tuscan_Italy	Europe	Indo-European	5
Uyghur_Xinjiang	East Asia	Altaic	24
Wa_Yunnan	East Asia	Austroasiatic	1
Xibe_Liaoning	East Asia	Altaic	14
Xibe_Xinjiang	East Asia	Altaic	6
Yakut_Siberia	North Asia	Altaic	17
Yao_Guangxi	East Asia	Hmong-Mien	4
Yi_Sichuan	East Asia	Tibeto-Burman	26
Yi_Yunnan	East Asia	Tibeto-Burman	15
Yoruba_Ibadan	Africa	Niger-Congo	105
Zhuang_Guangxi	East Asia	Tai-Kadai	103
Central_Thai_Thailand	Southeast Asia	Tai_Kadai	129	Published WGS data from MSEA with 2.3M coverage
Mon_Thailand	Southeast Asia	Austroasiatic	92
Hmong_Thailand	Southeast Asia	Hmong_Mien	84
Lao_Thailand	Southeast Asia	Tai_Kadai	77
Khonmueang_Thailand	Southeast Asia	Tai_Kadai	59
Karen_Thailand	Southeast Asia	Sino_Tibetan	57
Lawa_Thailand	Southeast Asia	Austroasiatic	48
Htin_Thailand	Southeast Asia	Austroasiatic	47
Kinh_Vietnam	Southeast Asia	Austroasiatic	47
Khmer_Thailand	Southeast Asia	Austroasiatic	46
Tay_Vietnam	Southeast Asia	Tai_Kadai	44
Dao_Vietnam	Southeast Asia	Hmong_Mien	43
Hmong_Vietnam	Southeast Asia	Hmong_Mien	40
Lao_Laos	Southeast Asia	Tai_Kadai	39
Shan_Thailand	Southeast Asia	Tai_Kadai	38
Mang_Vietnam	Southeast Asia	Austroasiatic	37
Nung_Vietnam	Southeast Asia	Tai_Kadai	37
Black_Tai_Thailand	Southeast Asia	Tai_Kadai	36
Lachi_Vietnam	Southeast Asia	Tai_Kadai	36
Lolo_Vietnam	Southeast Asia	Sino_Tibetan	36
Phula_Vietnam	Southeast Asia	Sino_Tibetan	35
Colao_Vietnam	Southeast Asia	Tai_Kadai	34
Pathen_Vietnam	Southeast Asia	Hmong_Mien	34
Phuan_Thailand	Southeast Asia	Tai_Kadai	34
Hanhi_Vietnam	Southeast Asia	Sino_Tibetan	33
Lahu_Thailand	Southeast Asia	Sino_Tibetan	33
Lahu_Vietnam	Southeast Asia	Sino_Tibetan	31
Lue_Thailand	Southeast Asia	Tai_Kadai	30
Sila_Vietnam	Southeast Asia	Sino_Tibetan	29
Giarai_Vietnam	Southeast Asia	Austronesian	27
IuMien_Thailand	Southeast Asia	Hmong_Mien	27
Yuan_Thailand	Southeast Asia	Tai_Kadai	26
Ede_Vietnam	Southeast Asia	Austronesian	24
Phutai_Thailand	Southeast Asia	Tai_Kadai	24
Thai_Vietnam	Southeast Asia	Tai_Kadai	24
Nyahkur_Thailand	Southeast Asia	Austroasiatic	21
Suay_Thailand	Southeast Asia	Austroasiatic	20
Blang_Thailand	Southeast Asia	Austroasiatic	18
Bru_Thailand	Southeast Asia	Austroasiatic	18
Khmu_Thailand	Southeast Asia	Austroasiatic	18
Nyaw_Thailand	Southeast Asia	Tai_Kadai	18
Paluang_Thailand	Southeast Asia	Austroasiatic	18
Phutal_Thailand	Southeast Asia	Tai_Kadai	18
Kalueang_Thailand	Southeast Asia	Tai_Kadai	17
Soa_Thailand	Southeast Asia	Austroasiatic	17
Lisu_Thailand	Southeast Asia	Sino_Tibetan	15
Mlabri_Thailand	Southeast Asia	Austroasiatic	14
Seak_Thailand	Southeast Asia	Tai_Kadai	7
Fri_Thailand	Southeast Asia	Austroasiatic	2
Sat_Thailand	Southeast Asia	Austroasiatic	2
Sun_Thailand	Southeast Asia	Austroasiatic	2
Thu_Thailand	Southeast Asia	Austroasiatic	2
Tue_Thailand	Southeast Asia	Austroasiatic	2
Wed_Thailand	Southeast Asia	Austroasiatic	2

## Sheet: Table S2
Table S2. Data sources of ancient population samples used in this study.
ID	Label_BP	Haplogroup	Publication
In662	Indonesia_LN_BA_IA.SG_O1b1a1a1b_2161	O1b1a1a1b	McCollScience2018
Ma911	Malaysia_Hoabinhian.WGC_D1_4303	D1	McCollScience2018
Ma912	Malaysia_LN.SG_O1b1a1a1b1_2459	O1b1a1a1b1	McCollScience2018
Ma555	Malaysia_historical.SG_O2a2a1a2a_378	O2a2a1a2a	McCollScience2018
Ma554	Malaysia_historical.WGC_O1a2_432	O1a2	McCollScience2018
I8977	Thailand_BA_lc_E1b1a1a1a2a1a1a_3050	E1b1a1a1a2a1a1a	LipsonScience2018
La368	Laos_Hoabinhian.SG_C_7872	C	McCollScience2018
THL002	Thailand_O2a2b1a2a1a1a2a1_1700	O2a2b1a2a1a1a2a1	Carlhoff2023NatureCom
LHP002	Thailand_O1b1a1a1b_1750	O1b1a1a1b	Carlhoff2023NatureCom
Th521	Thailand_IA.SG_O1b1a1a1b1_1666	O1b1a1a1b1	McCollScience2018
Th519	Thailand_IA.SG_N1b1_1659	N1b1	McCollScience2018
Th530	Thailand_IA.SG_N1b2_1646	N1b2	McCollScience2018
YPN003	Thailand_N1b1_1700	N1b1	Carlhoff2023NatureCom
YPN006	Thailand_O1b1a1a1b_1700	O1b1a1a1b	Carlhoff2023NatureCom
YPN007	Thailand_N1b1_1700	N1b1	Carlhoff2023NatureCom
YPN008	Thailand_N1b1_1700	N1b1	Carlhoff2023NatureCom
YPN009	Thailand_O2a2b1a1a1a4a_1700	O2a2b1a1a1a4a	Carlhoff2023NatureCom
YPN011	Thailand_O1b1a1a1b_1700	O1b1a1a1b	Carlhoff2023NatureCom
YPN014	Thailand_O2a2b1a1a1_1700	O2a2b1a1a1	Carlhoff2023NatureCom
YPN017	Thailand_O1b1a1a1b_1700	O1b1a1a1b	Carlhoff2023NatureCom
YPN018	Thailand_O2a2b1a1a1a4a2_1700	O2a2b1a1a1a4a2	Carlhoff2023NatureCom
YPN019	Thailand_O1b1a1a1b_1700	O1b1a1a1b	Carlhoff2023NatureCom
YPN021	Thailand_R1b1a1b_1700	R1b1a1b	Carlhoff2023NatureCom
YPN025	Thailand_C2b1b1_1700	C2b1b1	Carlhoff2023NatureCom
YPN027	Thailand_O2a2b1a1a1a4a_1700	O2a2b1a1a1a4a	Carlhoff2023NatureCom
YPN030	Thailand_O2a2b1a1a1a4a2_1700	O2a2b1a1a1a4a2	Carlhoff2023NatureCom
YPN036	Thailand_O_1700	O	Carlhoff2023NatureCom
YPN013	Thailand_O2a2b1a2a1a1a2a1_1700	O2a2b1a2a1a1a2a1	Carlhoff2023NatureCom
YPN016	Thailand_O2a2b1a2a1a1a2a1_1700	O2a2b1a2a1a1a2a1	Carlhoff2023NatureCom
YPN020	Thailand_O2a2b1a2a1a1a2a1_1700	O2a2b1a2a1a1a2a1	Carlhoff2023NatureCom
YPN023	Thailand_O2a2b1a2a1a1a2a1_1700	O2a2b1a2a1a1a2a1	Carlhoff2023NatureCom
I0626	Vietnam_N_O2a1_3850	O2a1	LipsonScience2018
I1137	Vietnam_N_noUDG_O2a1b1a2a1a3_3758	O2a1b1a2a1a3	LipsonScience2018
I2731	Vietnam_N_O1b1a1a1b_3684	O1b1a1a1b	LipsonScience2018
I1135	Vietnam_N_G2a2b2a1a1c2b_3715	G2a2b2a1a1c2b	LipsonScience2018
La898	Laos_Unknown.SG_O1b1a1a1b_5951	O1b1a1a1b	McCollScience2018
La364	Laos_LN_BA.SG_O1b1a1a1b1a_2987	O1b1a1a1b1a	McCollScience2018
Vt778	Vietnam_LN.SG_O2a2b1a2a1a_2648	O2a2b1a2a1a	McCollScience2018
HRR174401	China_Guangxi_Cenxun_Sui_Tang_C1b1a2b_1372	C1b1a2b	WangCell2021
HRR174393	China_Guangxi_Dushan_N_O2a2a1a2a1_8707	O2a2a1a2a1	WangCell2021
HRR174398	China_Guangxi_Banda_NorthernAndSouthernDynasties_Sui_Tang_C1b1a2b_1372	C1b1a2b	WangCell2021
HRR174402	China_Guangxi_Layi_NorthernAndSouthernDynasties_O1b1a1a1a1a1_1465	O1b1a1a1a1a1	WangCell2021
HRR174396	China_Guangxi_Qinchang_NorthernAndSouthernDynasties_O1b1a1a1b_1479	O1b1a1a1b	WangCell2021
HRR174399	China_Guangxi_Balong_Jin_NorthernAndSouthernDynasties_O1b1a1a1b_1489	O1b1a1a1b	WangCell2021
I3612	Taiwan_Hanben_IA_O2a2b2a2b2_1800	O2a2b2a2b2	WangNature2021
I3734	Taiwan_Hanben_IA_O2a2a1a_1575	O2a2a1a	WangNature2021
I8078	Taiwan_Hanben_IAd.rel.I3735_O2a2b2_1575	O2a2b2	WangNature2021
I3614	Taiwan_Hanben_IA_O2a2b2b1_1550	O2a2b2b1	WangNature2021
I3618	Taiwan_Hanben_IA_O2a2b2a2b2a_1550	O2a2b2a2b2a	WangNature2021
I3731	Taiwan_Hanben_IA_O1a1a1a1_1550	O1a1a1a1	WangNature2021
I3736	Taiwan_Hanben_IA_O1a1a1a1_1550	O1a1a1a1	WangNature2021
I8072_v41	Taiwan_Hanben_IA_O1a_1550	O1a	WangNature2021
I8080	Taiwan_Hanben_IA_O1a1a1a_1550	O1a1a1a	WangNature2021
S14929	Taiwan_Hanben_IA_O2a2b2a2b2_1550	O2a2b2a2b2	WangNature2021
S14931	Taiwan_Hanben_IA_O2a2_1550	O2a2	WangNature2021
S14933	Taiwan_Hanben_IA_O1a2_1550	O1a2	WangNature2021
S15156	Taiwan_Hanben_IAd.rel.I8072_O1a_1550	O1a	WangNature2021
S15160	Taiwan_Hanben_IA_lc_R1b1a1_1550	R1b1a1	WangNature2021
S15162	Taiwan_Hanben_IA_lc_O1a_1550	O1a	WangNature2021
S13695	Taiwan_Hanben_IA_O1a1a1a_1459	O1a1a1a	WangNature2021
HRR1397946	Baitaishan_LateYuantoMing_C1b1a2b_584	C1b1a2b	GuoArchaeologicalandAnthropologicalSciences2024
HRR1397947	Baitaishan_LateYuantoMing_O2a1b_480.5	O2a1b	GuoArchaeologicalandAnthropologicalSciences2024
HRR1397948	Baitaishan_LateYuantoMing_O2a1b1a1b_480.5	O2a1b1a1b	GuoArchaeologicalandAnthropologicalSciences2024
HRR1397949	Huatudong_LateYuantoMing_O2a1b1a1b_350	O2a1b1a1b	GuoArchaeologicalandAnthropologicalSciences2024
HRR1397950	Huatudong_LateYuantoMing_O2a1b1a1_350	O2a1b1a1	GuoArchaeologicalandAnthropologicalSciences2024
HRR1397951	Huatudong_LateYuantoMing_C1b1a2b_350	C1b1a2b	GuoArchaeologicalandAnthropologicalSciences2024
HRR1397952	Huatudong_LateYuantoMing_C1b1a2b_350	C1b1a2b	GuoArchaeologicalandAnthropologicalSciences2024
HRR174410	China_Guangxi_Huatuyan_Ming_O2a1b_433	O2a1b	WangCell2021
HRR174412	China_Guangxi_Huatuyan_Ming.SG_C1b1a2b_405	C1b1a2b	WangCell2021
HRR174408	China_Guangxi_Huatuyan_Ming_O2a2a1a2a1a1a2a1a1a_386	O2a2a1a2a1a1a2a1a1a	WangCell2021
HRR1295198	Haimenkou_O2a2b1a2a1a_3100	O2a2b1a2a1a	TaoCurrentBiology2002
HRR1683741	Mabuco_EarlyStage_O2a2b1a1a1a4a_5038	O2a2b1a1a1a4a	YangNature2024
HRR1683735	Mabuco_EarlyStage_O2a2b1a1a1a4a_4738.5	O2a2b1a1a1a4a	YangNature2024
HRR1683742	Mabuco_EarlyStage_O2a2b1a1a1a4a_4631	O2a2b1a1a1a4a	YangNature2024
HRR660162	Shannan3k_O2a2b1a1a1a_2968	O2a2b1a1a1a	Wangscienceadvance2023
C1	Nepal_Chokhopani800BP.SG_O2a2b1a1a1a4a1_2775	O2a2b1a1a1a4a1	JeongPNAS2016
CNE1	Nepal_Mustang_Chokhopani_IA_O2a2b1a1a1a4a_2725	O2a2b1a1a1a4a	LiuJeongNatComm2022
KM4	Nepal_Manang_Kyang_LIA_O2a2b1a1a1a4a1_2351	O2a2b1a1a1a4a1	LiuJeongNatComm2022
KS20_KS25	Nepal_Manang_Kyang_LIA_O2a2b1a1a1a4a1_2351	O2a2b1a1a1a4a1	LiuJeongNatComm2022
KS8	Nepal_Manang_Kyang_LIA_O2a2b1a1a1a4a_2351	O2a2b1a1a1a4a	LiuJeongNatComm2022
KS9	Nepal_Manang_Kyang_LIA_O2a2b1a1a1a4a_2351	O2a2b1a1a1a4a	LiuJeongNatComm2022
HRR660178	Shigatse1.5k_C2b1_1500	C2b1	Wangscienceadvance2023
HRR660177	Shigatse1.5k_N1b2_1441.5	N1b2	Wangscienceadvance2023
M354	Nepal_Mustang_Mebrak_LIA_EMiddleKingdoms_O2a2b1a1a1a4a_2275	O2a2b1a1a1a4a	LiuJeongNatComm2022
M63_M339_M359	Nepal_Mustang_Mebrak_LIA_EMiddleKingdoms_O2a2b1a1a1a4a1_2275	O2a2b1a1a1a4a1	LiuNatureCommunications2022
HRR660170	Shigatse2.6k_C2b1_2573	C2b1	Wangscienceadvance2023
HRR660181	C5171st_kin_O2a2b1a1a1a_820.5	O2a2b1a1a1a	Wangscienceadvance2023
HRR660199	Shigatse0.7k_O2a2b1a1a1a4a_723.5	O2a2b1a1a1a4a	Wangscienceadvance2023
HRR660198	C5171nd_kin_O2a2b1a1a1a4a_623	O2a2b1a1a1a4a	Wangscienceadvance2023
HRR660196	Shigatse0.7k_O2a2b1a1a1a_617.5	O2a2b1a1a1a	Wangscienceadvance2023
R5	Nepal_Mustang_Rhirhi_IA_O2a2b1a1a1_2650	O2a2b1a1a1	LiuJeongNatComm2022
S35	Nepal_Samdzong500BP.SG_O2a2b1a1a1a4a_1500	O2a2b1a1a1a4a	JeongPNAS2016
S41	Nepal_Samdzong500BP.SG_D1a1a1a1b_1500	D1a1a1a1b	JeongPNAS2016
HRR660166	Shannan2.2k_N1b2_2247	N1b2	Wangscienceadvance2023
HRR660175	Shigatse2.1k_O2a2b1a1_2242.5	O2a2b1a1	Wangscienceadvance2023
HRR660165	Shannan2.2k_O2a2b1a1a1a_2235	O2a2b1a1a1a	Wangscienceadvance2023
HRR660164	Shannan2.2k_O2a2b1a1a1a_2206	O2a2b1a1a1a	Wangscienceadvance2023
HRR660172	Shigatse2.1k_O2a2b1a1a1a4a1_2152.5	O2a2b1a1a1a4a1	Wangscienceadvance2023
HRR660174	Shigatse2.1k_O2a2b1a1a1a4a_2147.5	O2a2b1a1a1a4a	Wangscienceadvance2023
HRR660171	ignore.contam_D1a1b1a_2100	D1a1b1a	Wangscienceadvance2023
S10_S13	Nepal_Mustang_Samdzong_MiddleKingdoms_O2a2b1a1a1a4a1_1275	O2a2b1a1a1a4a1	LiuJeongNatComm2022
S153_S183	Nepal_Mustang_Samdzong_MiddleKingdoms_O2a2b1a1a1a4a_1275	O2a2b1a1a1a4a	LiuJeongNatComm2022
HRR660153	ignore.contam_D1_1100	D1	Wangscienceadvance2023
HRR660152	Lhasa1.1k_D1a1a1a1a1b_1077.5	D1a1a1a1a1b	Wangscienceadvance2023
HRR660154	Lhasa1k_O1b1a1b_985.5	O1b1a1b	Wangscienceadvance2023
HRR660155	Lhasa0.7k_C2b1b1_1200	C2b1b1	Wangscienceadvance2023
HRR660185	Shigatse0.9k_O2a2b1a1a1a4a_900	O2a2b1a1a1a4a	Wangscienceadvance2023
HRR660186	Shigatse0.9k_O2a1b1a1a1a1e1a1a_900	O2a1b1a1a1a1e1a1a	Wangscienceadvance2023
HRR660190	Shigatse0.9k_O2a2b1a1a1a4a_900	O2a2b1a1a1a4a	Wangscienceadvance2023
HRR660193	C5164st_kin_N1b2_900	N1b2	Wangscienceadvance2023
HRR660183	Shigatse0.9k_D1a1a1a1b_886	D1a1a1a1b	Wangscienceadvance2023
HRR660187	Shigatse0.9k_O2a2b1a1a1a4a_878	O2a2b1a1a1a4a	Wangscienceadvance2023
HRR660189	Shigatse0.9k_D1a1b1a1_850.5	D1a1b1a1	Wangscienceadvance2023
HRR660160	Nyingchi0.8k_D1a1b1a_820.5	D1a1b1a	Wangscienceadvance2023
HRR660176	Shigatse1.9k_O2a2b1a1a1a4a_1836.5	O2a2b1a1a1a4a	Wangscienceadvance2023
HRR660159	Nyingchi2k_O2a2b1a1a1a4a1_1994.5	O2a2b1a1a1a4a1	Wangscienceadvance2023
HRR660157	Nyingchi2k_o_O2a2b1a1a1a4a1_1911	O2a2b1a1a1a4a1	Wangscienceadvance2023
L8177	PLDW_O2a2b1a1a1a4a_1920	O2a2b1a1a1a4a	BaiCurrentBiology2024
L8175	PLDW_O2a2b1a1a1a4a_1870	O2a2b1a1a1a4a	BaiCurrentBiology2024
L8178	PLDW_PLDW3_self_O2a2b1a1a1a4a_1837	O2a2b1a1a1a4a	BaiCurrentBiology2024
L8172	PLDW_PLDW7_self_O2a2b1a1a1a4a_1800	O2a2b1a1a1a4a	BaiCurrentBiology2024
L8173	PLDW_PLDW7nd_kin_O2a2b1a1a1a4a_1800	O2a2b1a1a1a4a	BaiCurrentBiology2024
L8174	PLDW_PLDW3_self_O2a2b1a1a1a4_1800	O2a2b1a1a1a4	BaiCurrentBiology2024
L8176	PLDW_PLDW5nd_kin_O2a2b1a1a1a4a_1800	O2a2b1a1a1a4a	BaiCurrentBiology2024
L9051	PLDW_PLDW5_self_O2a2b1a1a1a4a_1800	O2a2b1a1a1a4a	BaiCurrentBiology2024
L9049	PLDW_O2a2b1a1a1_1739	O2a2b1a1a1	BaiCurrentBiology2024
L9050	PLDW_PLDW6_self_O2a2b1a1a_1615	O2a2b1a1a	BaiCurrentBiology2024
L8171	PLDW_O2a2b1a1a1a4_1600	O2a2b1a1a1a4	BaiCurrentBiology2024
I6943	India_RoopkundA_J2b_1228	J2b	HarneyNatureCommunications2019
I3352	India_RoopkundA_R2a2b1b2b3_1166	R2a2b1b2b3	HarneyNatureCommunications2019
I3346	India_RoopkundA_E1b1b1_1129	E1b1b1	HarneyNatureCommunications2019
I3351	India_RoopkundA_R1b1_1118	R1b1	HarneyNatureCommunications2019
I3402	India_RoopkundA_H3b2a_1118	H3b2a	HarneyNatureCommunications2019
I6942	India_RoopkundA_R1a1a1b2a1a1a1f_1118	R1a1a1b2a1a1a1f	HarneyNatureCommunications2019
I6946	India_RoopkundA_R1b1a1b1a1_1109	R1b1a1b1a1	HarneyNatureCommunications2019
I3342	India_RoopkundA_H1a1a4b_1099	H1a1a4b	HarneyNatureCommunications2019
I3407	India_RoopkundA_H1a1a4b_1070	H1a1a4b	HarneyNatureCommunications2019
I3406	India_RoopkundA_J2a1a_1016	J2a1a	HarneyNatureCommunications2019
I2868	India_RoopkundA_H1a1b1a_1011	H1a1b1a	HarneyNatureCommunications2019
I6941	India_RoopkundA_R2a2b1_1007	R2a2b1	HarneyNatureCommunications2019
I6940	India_RoopkundC_O1b1a1a1b_199	O1b1a1a1b	HarneyNatureCommunications2019
I2869	India_RoopkundB_J1a2b1a_143	J1a2b1a	HarneyNatureCommunications2019
I3350	India_RoopkundB_G2a2b2a1a1c1a1a2_131	G2a2b2a1a1c1a1a2	HarneyNatureCommunications2019
I6947	India_RoopkundB_O1b2a1a1_131	O1b2a1a1	HarneyNatureCommunications2019
I3404	India_RoopkundB_E1b1b1b2a1a1a1a1f1_129	E1b1b1b2a1a1a1a1f1	HarneyNatureCommunications2019
I3403	India_RoopkundB_T1a2a_128	T1a2a	HarneyNatureCommunications2019
I6939	India_RoopkundB_Q2a1a2_128	Q2a1a2	HarneyNatureCommunications2019
I6936	India_RoopkundB_J2b1_127	J2b1	HarneyNatureCommunications2019
I3345	India_RoopkundB_R1a1a1b1a2b3a4a2_124	R1a1a1b1a2b3a4a2	HarneyNatureCommunications2019
HRR1456968	Fenbading_Songshan_Song_C2b1b1b2_891	C2b1b1b2	ZhuNationalScienceReview2024
HRR1456967	Fenbading_Songshan_Song_lc_F_802	F	ZhuNationalScienceReview2024
HRR1456964	Fenbading_Songshan_Yuan_C2b1b1_604	C2b1b1	ZhuNationalScienceReview2024
GZM167	Dasongshan_Ming_Dynasty_C2b1b1b2_518	C2b1b1b2	ZhangArchaeologicalandAnthropologicalSciences2024
HRR1734340	Dasongshan_MD_C2b1_518	C2b1	ZhangArchaeologicalandAnthropologicalSciences2024
HRR1734339	Dasongshan_MD_C2b1b_518	C2b1b	ZhangArchaeologicalandAnthropologicalSciences2024
HRR1456941	Fenbading_Songshan_Ming_C2b1b1b2_472	C2b1b1b2	ZhuNationalScienceReview2024
HRR1456898	Fenbading_Songshan_Ming_kin_C2b1b_382	C2b1b	ZhuNationalScienceReview2024
HRR1456889	Datoulin_Songshan_Ming_C2b1	C2b1	ZhuNationalScienceReview2024
HRR1456892	Fenbading_Songshan_Ming_kin_C2b1b1	C2b1b1	ZhuNationalScienceReview2024
HRR1456901	Fenbading_Songshan_Ming_C2b1b1b2	C2b1b1b2	ZhuNationalScienceReview2024
HRR1456903	Fenbading_Songshan_Ming_C2b1	C2b1	ZhuNationalScienceReview2024
HRR1456905	Fenbading_Songshan_Ming_lc_C	C	ZhuNationalScienceReview2024
HRR1456910	Fenbading_Songshan_Ming_lc_C2b1	C2b1	ZhuNationalScienceReview2024
HRR1456911	Fenbading_Songshan_Ming_kin_C2b1b1b2	C2b1b1b2	ZhuNationalScienceReview2024
HRR1456912	Fenbading_Songshan_Ming_C2b1b1b2	C2b1b1b2	ZhuNationalScienceReview2024
HRR1456914	Fenbading_Songshan_Ming_C2b1	C2b1	ZhuNationalScienceReview2024
HRR1456917	Fenbading_Songshan_Ming_C2b1b1b2	C2b1b1b2	ZhuNationalScienceReview2024
HRR1456921	Fenbading_Songshan_Ming_C2b1b1	C2b1b1	ZhuNationalScienceReview2024
HRR1456925	Fenbading_Songshan_Ming_C2b1b	C2b1b	ZhuNationalScienceReview2024
HRR1456929	Fenbading_Songshan_Ming_C2b1b1b2	C2b1b1b2	ZhuNationalScienceReview2024
HRR1456930	Fenbading_Songshan_Ming_lc_P1	P1	ZhuNationalScienceReview2024
HRR1456931	Fenbading_Songshan_Ming_kin_C2b1b1b2	C2b1b1b2	ZhuNationalScienceReview2024
HRR1456933	Fenbading_Songshan_Ming_C2b1b1b2	C2b1b1b2	ZhuNationalScienceReview2024
HRR1456936	Fenbading_Songshan_Ming_C2b1b1	C2b1b1	ZhuNationalScienceReview2024
HRR1456938	Fenbading_Songshan_Ming_C2b1b1b2	C2b1b1b2	ZhuNationalScienceReview2024
HRR1456940	Fenbading_Songshan_Ming_C2b1b1	C2b1b1	ZhuNationalScienceReview2024
HRR1456942	Fenbading_Songshan_Ming_cont_C2b1	C2b1	ZhuNationalScienceReview2024
HRR1456943	Fenbading_Songshan_Ming_C2b1b1b2	C2b1b1b2	ZhuNationalScienceReview2024
HRR1456944	Fenbading_Songshan_Ming_O1a1a1a1a2a1	O1a1a1a1a2a1	ZhuNationalScienceReview2024
HRR1456946	Yanggoutu_Songshan_Yuan_lc_C2b1	C2b1	ZhuNationalScienceReview2024
HRR1456947	Fenbading_Songshan_Ming_C2b1b1b2	C2b1b1b2	ZhuNationalScienceReview2024
HRR1456948	Fenbading_Songshan_Ming_C2b1b1b2	C2b1b1b2	ZhuNationalScienceReview2024
HRR1456951	Fenbading_Songshan_Ming_o2_O2a2a1a2a1a1a2a1a1a1	O2a2a1a2a1a1a2a1a1a1	ZhuNationalScienceReview2024
HRR1456952	Fenbading_Songshan_Ming_C2b	C2b	ZhuNationalScienceReview2024
HRR1456953	Fenbading_Songshan_Ming_lc_C2b1	C2b1	ZhuNationalScienceReview2024
HRR1456954	Fenbading_Songshan_Ming_C2b1b1b2	C2b1b1b2	ZhuNationalScienceReview2024
HRR1456958	Fenbading_Songshan_Qing_C2b1b1b2	C2b1b1b2	ZhuNationalScienceReview2024
HRR1456962	Datoulin_Songshan_Ming_cont_F	F	ZhuNationalScienceReview2024
HRR1456969	Fenbading_Songshan_Ming_C2b1	C2b1	ZhuNationalScienceReview2024
HRR1456971	Fenbading_Songshan_Ming_lc_K2b	K2b	ZhuNationalScienceReview2024
HRR1456972	Fenbading_Songshan_Ming_lc_C2b1	C2b1	ZhuNationalScienceReview2024
HRR1456974	Fenbading_Songshan_Ming_C2b1	C2b1	ZhuNationalScienceReview2024
HRR1456975	Fenbading_Songshan_Qing_C2b1	C2b1	ZhuNationalScienceReview2024
HRR1456978	Fenbading_Songshan_Ming_lc_R1b1a1b	R1b1a1b	ZhuNationalScienceReview2024
HRR1456979	Fenbading_Songshan_Ming_lc_F	F	ZhuNationalScienceReview2024
HRR1456980	Fenbading_Songshan_Qing_C2b1	C2b1	ZhuNationalScienceReview2024
HRR1456984	Datoulin_Songshan_Ming_C2b1b1	C2b1b1	ZhuNationalScienceReview2024
HRR1295204	Gaoshan_D1a1a1a1a1b_4350	D1a1a1a1a1b	TaoCurrentBiology2002
HRR1295200	Gaoshan_O_3800	O	TaoCurrentBiology2002
I8724	Iran_ShahrISokhta_BA1_J2a1a1b2a_4900	J2a1a1b2a	NarasimhanPattersonScience2019
I11480	Iran_ShahrISokhta_BA2_R1b1a1b_4800	R1b1a1b	LazaridisAlpaslanRoodenbergScience2022
I11458	Iran_ShahrISokhta_BA2_R1b1a1_4600	R1b1a1	NarasimhanPattersonScience2019
#18	Chongqing_Daxi_O2a2a1a2_6400	O2a2a1a2	Li et al. (2007)
#19	Chongqing_Daxi_O2a2a1a2_6400	O2a2a1a2	Li et al. (2007)
#20	Chongqing_Daxi_O2a2a1a2_6400	O2a2a1a2	Li et al. (2007)
#21	Chongqing_Daxi_O2a2a1a2_6400	O2a2a1a2	Li et al. (2007)
#22	Chongqing_Daxi_O2a2a1a2_6400	O2a2a1a2	Li et al. (2007)
HRR660149	Nagqu1.4k_D1a1a1a1b_1270.5	D1a1a1a1b	Wangscienceadvance2023
L9064	Laga_N1b2_2330	N1b2	BaiCurrentBiology2024
L8069	QLSZ_O2a2b1a1a1a4a1_3105	O2a2b1a1a1a4a1	BaiCurrentBiology2024
L8075	QLSZ_N1b2a1b_2228	N1b2a1b	BaiCurrentBiology2024
L7061	QLSZ_QLSZ2st_kin_O2a2b1a1_2219	O2a2b1a1	BaiCurrentBiology2024
L8074	QLSZ_O2a2b1a1a1_1600	O2a2b1a1a1	BaiCurrentBiology2024
L8076	QLSZ_D1a1a1a1b_1600	D1a1a1a1b	BaiCurrentBiology2024
L8070	QLSZ_O2a2b1a1a1a4a_1561	O2a2b1a1a1a4a	BaiCurrentBiology2024
L8136	SDLG_N1b2_3105	N1b2	BaiCurrentBiology2024
L8100	SDLG_SDLG18nd_kin_N1b2_2219	N1b2	BaiCurrentBiology2024
L8164	SDLG_D1a1a1a1b1b_2170	D1a1a1a1b1b	BaiCurrentBiology2024
L8110	SDLG_o_J2b2a2b2a_2000	J2b2a2b2a	BaiCurrentBiology2024
L8142	SDLG_N1b_2000	N1b	BaiCurrentBiology2024
L8166	SDLG_N1b2_2000	N1b2	BaiCurrentBiology2024
L8106	SDLG_D1a1a1a1b1b_1600	D1a1a1a1b1b	BaiCurrentBiology2024
HRR660144	Nagqu2.7k_O2a2b1a1a1a_2738	O2a2b1a1a1a	Wangscienceadvance2023
HRR660146	Nagqu1.6k_O2a2b1a1a1a4a1_1664	O2a2b1a1a1a4a1	Wangscienceadvance2023
HRR660150	Nagqu1.1k_O2a2b1a1a1a_1071	O2a2b1a1a1a	Wangscienceadvance2023
L9057	GBSL_old_N1b2_3301	N1b2	BaiCurrentBiology2024
L8067	GBSL_old_D1a1a1a1a1b_3105	D1a1a1a1a1b	BaiCurrentBiology2024
L9060	GBSL_old_O2a2b1a1_3104.5	O2a2b1a1	BaiCurrentBiology2024
L8063	GBSL_old_D1a1a1a1b1b_2900	D1a1a1a1b1b	BaiCurrentBiology2024
HRR660140	Chamdo2.7k_O2a2b1a2a1a_2789	O2a2b1a2a1a	Wangscienceadvance2023
L8064	GBSL_D1a1a1a1b_2670	D1a1a1a1b	BaiCurrentBiology2024
HRR660200	Ngari2.3k_o2_D1a1b1a_2300	D1a1b1a	Wangscienceadvance2023
HRR660203	Ngari2.3k_o1_N1b2_2300	N1b2	Wangscienceadvance2023
HRR660202	C4566_self_kin_N1b2_2253	N1b2	Wangscienceadvance2023
L9055	GBSL_GBSL6st_kin_D1a1a1a1b_2243.5	D1a1a1a1b	BaiCurrentBiology2024
L7053	GBSL_GBSL6st_kin/GBSL7_self_D1a1a1a1a1b_2219	D1a1a1a1a1b	BaiCurrentBiology2024
L8794	GBSL_GBSL6st_kin/GBSL7_self_D1_2218.5	D1	BaiCurrentBiology2024
L8796	GBSL_GBSL6st_kin_D1a1a1a1b_2218.5	D1a1a1a1b	BaiCurrentBiology2024
L9054	GBSL_D1a1a1a1b_2218.5	D1a1a1a1b	BaiCurrentBiology2024
L8062	GBSL_D1a1a1a1b1b_1600	D1a1a1a1b1b	BaiCurrentBiology2024
CSP144	Tibet_Nagqu_O2a2b1a1a1a4a2_2517	O2a2b1a1a1a4a2	Wangscienceadvance2023
HRR660134	Yushu2.8k_D1a1b1a_2810.5	D1a1b1a	Wangscienceadvance2023
HRR660138	Yushu2.8k_D1a1_2800	D1a1	Wangscienceadvance2023
HJTM107	China_YR_LN_C2b1b1_3993	C2b1b1	NingNatureCommunications2020
HJTM109	China_YR_LN_O2a1a1b2a_3908	O2a1a1b2a	NingNatureCommunications2020
HJTW13	China_YR_LBIA_o_O2a2a1a1_2131	O2a2a1a1	NingNatureCommunications2020
LGM41	China_YR_LBIA_O2a2b1a1a1_2100	O2a2b1a1a1	NingNatureCommunications2020
WD-WT1H16	China_YR_LN_O2a2b1a2a1a3_4536	O2a2b1a2a1a3	NingNatureCommunications2020
HRR2090917	middle_YR_Wadian_Longshan_O2a2b1a1a1_3881	O2a2b1a1a1	FangCellReport2025
HRR2090910	middle_YR_Wadian_Longshan_O2a1a1a1b1	O2a1a1a1b1	FangCellReport2025
HRR2090911	middle_YR_Wadian_Longshan_O2a2b1a2a1a2	O2a2b1a2a1a2	FangCellReport2025
HRR2090933	middle_YR_Wadian_Longshan_O2a2b1a1a	O2a2b1a1a	FangCellReport2025
HRR2090938	middle_YR_Wadian_Longshan_C2b1a1a1a1	C2b1a1a1a1	FangCellReport2025
HRR1506142	Jianyaomiao_WesternJin_O2a1_1664	O2a1	DuCurrentBiology2024
HRR1830058	Jianyaomiao_WesternJin_O2a2b1a1a1a1a1b1a_1664	O2a2b1a1a1a1a1b1a	DuCurrentBiology2024
G42901final	DuguBin_ NorthernZhouPeriod_O1a1a2b1_1412	O1a1a2b1	YuJGG2024
HRR2090918	middle_YR_Wangchenggang_Erlitou_O2a2b1a1a1a2a1a	O2a2b1a1a1a2a1a	FangCellReport2025
HRR2090936	middle_YR_Wangchenggang_Erlitou_O2a1b1a1a1a	O2a1b1a1a1a	FangCellReport2025
HRR2090937	middle_YR_Wangchenggang_Erlitou_O2a2b1a2a2a1	O2a2b1a2a2a1	FangCellReport2025
I1954	Iran_GanjDareh_N_R2a_10162	R2a	NarasimhanPattersonScience2019
I1949	Iran_GanjDareh_N_R2a_10042	R2a	NarasimhanPattersonScience2019
I1946	Iran_GanjDareh_N_father.I1947_father.I1952_R2a_10000	R2a	NarasimhanPattersonScience2019
I1947	Iran_GanjDareh_N_R2a_9992	R2a	NarasimhanPattersonScience2019
I1952	Iran_GanjDareh_N_son.I1946_brother.I1947_R2a_9952	R2a	NarasimhanPattersonScience2019
IA1007	Liulin_MiddleDawenkou_O2a2b1a2a2a1_5300	O2a2b1a2a2a1	DuCurrentBiology2024
XW-M1R18	China_YR_MN_Q1a1a1_6927	Q1a1a1	NingNatureCommunications2020
HRR1444584	YR_Western_Zhou_Dynasty_O2a2b1_2790	O2a2b1	MaScienceBulletin2025
HRR1444553	YR_Spring_and_Autumn_period_Lusixi_C2b1a2a2b1_2470	C2b1a2a2b1	MaScienceBulletin2024
HRR1444581	YR_Tang_Dynasty_O2a2b1a2a1a1a2_1430	O2a2b1a2a1a1a2	MaScienceBulletin2025
HRR1444560	YR_Ming_and_Qing_Dynasty_O1b1a1a1a1b1a1a1_390	O1b1a1a1a1b1a1a1	MaScienceBulletin2025
HRR1444557	YR_Spring_and_Autumn_period_Lusixi_C2b1b1	C2b1b1	MaScienceBulletin2024
HRR1444559	YR_Qing_Dynasty_O2a2b1	O2a2b1	MaScienceBulletin2025
HRR1444561	YR_Qing_Dynasty_O2a2b1a1a1a1a1b1a	O2a2b1a1a1a1a1b1a	MaScienceBulletin2025
HRR1444562	YR_Qing_Dynasty_O2a2b1a2a1a	O2a2b1a2a1a	MaScienceBulletin2025
HRR1444566	YR_Spring_and_Autumn_period_Lusixi_Q1a1a1	Q1a1a1	MaScienceBulletin2024
HRR1444570	YR_Spring_and_Autumn_period_Lusixi_C2b1a2b2	C2b1a2b2	MaScienceBulletin2024
HRR1444573	YR_Spring_and_Autumn_period_Lusixi_O2a1b1a2a2b	O2a1b1a2a2b	MaScienceBulletin2024
HRR1444575	YR_Western_Zhou_Dynasty_C2b1a2a2b1	C2b1a2a2b1	MaScienceBulletin2025
HRR1444579	YR_Western_Zhou_Dynasty_O2a2b1a1a1a1a1b1a1b2a	O2a2b1a1a1a1a1b1a1b2a	MaScienceBulletin2025
I6900	Pakistan_Udegram_IA_E1b1b1b2a1b_3216	E1b1b1b2a1b	NarasimhanPattersonScience2019
I1992	Pakistan_Udegram_IA_o_F_3025	F	NarasimhanPattersonScience2019
I1985	Pakistan_Udegram_IA_E1b1b1b2a1a_2939	E1b1b1b2a1a	NarasimhanPattersonScience2019
I3262	Pakistan_Udegram_IA_father.or.son.I1799d.rel.I1992_E1b1b1b2a1a_2844	E1b1b1b2a1a	NarasimhanPattersonScience2019
I6899	Pakistan_Udegram_IA_E1b1b1b2a1a_2811	E1b1b1b2a1a	NarasimhanPattersonScience2019
I2960	Pakistan_Udegram_Medieval_Ghaznavid_father.or.son.I2959_R1a1a1b2_825	R1a1a1b2	NarasimhanPattersonScience2019
I2959	Pakistan_Udegram_Medieval_Ghaznavid_R1a1a1b2_822	R1a1a1b2	NarasimhanPattersonScience2019
I12134	Pakistan_Loebanr_IA_Q1a2a_2850	Q1a2a	NarasimhanPattersonScience2019
I12458	Pakistan_Loebanr_IA_J2b2a2b_2850	J2b2a2b	NarasimhanPattersonScience2019
I12459	Pakistan_Loebanr_IA_L1a2_2850	L1a2	NarasimhanPattersonScience2019
I12980	Pakistan_Loebanr_IA_R1b1a1b_2850	R1b1a1b	NarasimhanPattersonScience2019
I12988	Pakistan_Loebanr_IA_L1a2_2850	L1a2	NarasimhanPattersonScience2019
I13221	Pakistan_Loebanr_IA_R2b_2850	R2b	NarasimhanPattersonScience2019
I13222	Pakistan_Loebanr_IA_L1a2_2850	L1a2	NarasimhanPattersonScience2019
I13223	Pakistan_Loebanr_IA_L1a2_2850	L1a2	NarasimhanPattersonScience2019
I13228	Pakistan_Loebanr_IA_Q2b_2850	Q2b	NarasimhanPattersonScience2019
I6553	Pakistan_Loebanr_IA_C1b1a1a1a_2834	C1b1a1a1a	NarasimhanPattersonScience2019
I5400	Pakistan_Loebanr_IA_Q2b_2824	Q2b	NarasimhanPattersonScience2019
I6555	Pakistan_Loebanr_IAd.rel.I12136_L1a2_2811	L1a2	NarasimhanPattersonScience2019
I6554	Pakistan_Loebanr_IA_son.I6292.son.I10000_L1a2_2758	L1a2	NarasimhanPattersonScience2019
I6548	Pakistan_Barikot_IA_H1a1_2850	H1a1	NarasimhanPattersonScience2019
I6891	Pakistan_SaiduSharif_H_R1a1a1b2_2242	R1a1a1b2	NarasimhanPattersonScience2019
I6889	Pakistan_Barikot_H_R1a1a1b2_605	R1a1a1b2	NarasimhanPattersonScience2019
I6549	Pakistan_Butkara_H_J1b1_2041	J1b1	NarasimhanPattersonScience2019
I6550	Pakistan_Butkara_H_J1b1_1926	J1b1	NarasimhanPattersonScience2019
I12147	Pakistan_Katelai_IA_R2a2b1b2b3_3052	R2a2b1b2b3	NarasimhanPattersonScience2019
I10523	Pakistan_Katelai_IA_L1a2_2850	L1a2	NarasimhanPattersonScience2019
I12143	Pakistan_Katelai_IA_H1a1a4b_2850	H1a1a4b	NarasimhanPattersonScience2019
I12149	Pakistan_Katelai_IA_I2a1b1a2b1_2850	I2a1b1a2b1	NarasimhanPattersonScience2019
I12445	Pakistan_Katelai_IA_L1a2_2850	L1a2	NarasimhanPattersonScience2019
I12447	Pakistan_Katelai_IA_H1a1a4b_2850	H1a1a4b	NarasimhanPattersonScience2019
I12449	Pakistan_Butkara_IA_father.or.son.I12968_R2a2b1_2850	R2a2b1	NarasimhanPattersonScience2019
I12451	Pakistan_Butkara_IA_J2a1a1b2a_2850	J2a1a1b2a	NarasimhanPattersonScience2019
I12462	Pakistan_Katelai_IA_R2a2b1b2b3_2850	R2a2b1b2b3	NarasimhanPattersonScience2019
I12463	Pakistan_Katelai_IA_J2a1a_2850	J2a1a	NarasimhanPattersonScience2019
I12465	Pakistan_Katelai_IA_J2a1a1b2a_2850	J2a1a1b2a	NarasimhanPattersonScience2019
I12470	Pakistan_Katelai_IA_R2a2b1_2850	R2a2b1	NarasimhanPattersonScience2019
I12471	Pakistan_Katelai_IA_I2a1b1a2a2a1_2850	I2a1b1a2a2a1	NarasimhanPattersonScience2019
I12473	Pakistan_Katelai_IA_R2a2b1_2850	R2a2b1	NarasimhanPattersonScience2019
I12475	Pakistan_Katelai_IA_L1a2_2850	L1a2	NarasimhanPattersonScience2019
I12968	Pakistan_Butkara_IA_R2a2b1_2850	R2a2b1	NarasimhanPattersonScience2019
I5399	Pakistan_Katelai_IA_R2a2b1_2850	R2a2b1	NarasimhanPattersonScience2019
I5396	Pakistan_Katelai_IA_J2a1a1b1_2809	J2a1a1b1	NarasimhanPattersonScience2019
I12450	Pakistan_Butkara_IA_R1a1a1b2_2751	R1a1a1b2	NarasimhanPattersonScience2019
I12472	Pakistan_Katelai_IA_E1b1b1b2_2850	E1b1b1b2	NarasimhanPattersonScience2019
I8246	Pakistan_Aligrama_IA_G2a2a1a1_2710	G2a2a1a1	NarasimhanPattersonScience2019
I8245	Pakistan_Aligrama_H_R2a2b1_2197	R2a2b1	NarasimhanPattersonScience2019
HRR1792061	YR_Yangshaocun_Longshan_O2a2b1a1a1_5662	O2a2b1a1a1	LiScibull2024
HRR1792067	YR_Yangshaocun_Longshan_C2b1a2a1b_4060	C2b1a2a1b	LiScibull2024
HRR1792064	YR_Yangshaocun_Longshan_O2a2b1a1a1a1a1b1a1b_4041.5	O2a2b1a1a1a1a1b1a1b	LiScibull2024
HRR1792063	YR_Yangshaocun_Longshan_N1a_4008	N1a	LiScibull2024
HRR1792065	YR_Yangshaocun_Longshan_O2a1a1_4008	O2a1a1	LiScibull2024
HRR1792066	YR_Yangshaocun_Longshan_O2_4007.5	O2	LiScibull2024
HRR1792070	YR_Yangshaocun_Longshan_O2a2b1a2a1a1a2a1_4041.5	O2a2b1a2a1a1a2a1	LiScibull2024
WGM94	China_YR_MN_O1b1a2c_5250	O1b1a2c	NingNatureCommunications2020
HRR1830044	Dongkangliu_EasternZhou_O2a1b1a1a1a1e1_2463	O2a1b1a1a1a1e1	DuCurrentBiology2024
I30813	Dongkangliu_EasternZhou_C2b1b1_2463	C2b1b1	DuCurrentBiology2024
C4783_C202	Qinghai_N1b2_5061	N1b2	Wangscienceadvance2023
C050	Qinghai_O2a2b1a2a1a1b_4749	O2a2b1a2a1a1b	Wangscienceadvance2023
CSP048	Qinghai_N1b2_4630	N1b2	Wangscienceadvance2023
CSP046	Qinghai_N1b2_4404	N1b2	Wangscienceadvance2023
CSP057	Qinghai_N1b2_4284	N1b2	Wangscienceadvance2023
CSP054	Qinghai_N1b2_4190	N1b2	Wangscienceadvance2023
CSP049	Qinghai_N1b2_3842	N1b2	Wangscienceadvance2023
JXNTM2	Henan_Jiaozuoniecun_O2a2b1a2a1a1b1b2b_3250	O2a2b1a2a1a1b1b2b	NingNatureCommunications2020
JH25	Shanxi_Hengbei_Q1a1a1_3000	Q1a1a1	Yongbin Zhao,. 2014
JH30	Shanxi_Hengbei_Q1a1a1_3000	Q1a1a1	Yongbin Zhao,. 2014
JH31	Shanxi_Hengbei_Q1a1a1_3000	Q1a1a1	Yongbin Zhao,. 2014
JH40	Shanxi_Hengbei_Q1a1a1_3000	Q1a1a1	Yongbin Zhao,. 2014
JH62	Shanxi_Hengbei_Q1a1a1_3000	Q1a1a1	Yongbin Zhao,. 2014
JH69	Shanxi_Hengbei_Q1a1a1_3000	Q1a1a1	Yongbin Zhao,. 2014
JH72	Shanxi_Hengbei_Q1a1a1_3000	Q1a1a1	Yongbin Zhao,. 2014
JH75	Shanxi_Hengbei_Q1a1a1_3000	Q1a1a1	Yongbin Zhao,. 2014
JH81	Shanxi_Hengbei_Q1a1a1_3000	Q1a1a1	Yongbin Zhao,. 2014
JH85	Shanxi_Hengbei_Q1a1a1_3000	Q1a1a1	Yongbin Zhao,. 2014
JH86	Shanxi_Hengbei_Q1a1a1_3000	Q1a1a1	Yongbin Zhao,. 2014
HRR1830057	Xiyanchi_WesternJin_C2b1a2a2b1_1664	C2b1a2a2b1	DuCurrentBiology2024
HRR1956807	GangShang_Dawenkou_O2a2b2b1a_4852.5	O2a2b2b1a	LiuNatureCommunications2025
HRR1956805	GangShang_Dawenkou_O2a2b2b1a	O2a2b2b1a	LiuNatureCommunications2025
HRR1956806	GangShang_Dawenkou_O2a2b2	O2a2b2	LiuNatureCommunications2025
I30807	Dongxiaogong_Han_O2a1b1a1a1a1e1b_1941	O2a1b1a1a1a1e1b	DuCurrentBiology2024
I30808	Dongxiaogong_Han_O1a3_1941	O1a3	DuCurrentBiology2024
JXNTM2	China_YR_LBIA_G2a2b2a1a1c2b_3332	G2a2b2a1a1c2b	NingNatureCommunications2020
HRR660119	C4778nd_kin_O2a2b1a2a1a1b_4500	O2a2b1a2a1a1b	Wangscienceadvance2023
HRR660122	Zongri4.5k_N1b2_4500	N1b2	Wangscienceadvance2023
HRR660124	C4778nd_kin_N1b2_4500	N1b2	Wangscienceadvance2023
HRR660125	C4779nd_kin_N1b2_4500	N1b2	Wangscienceadvance2023
HRR660127	Zongri4.5k_N1b2_4500	N1b2	Wangscienceadvance2023
HRR660126	Zongri4.5k_o1_O2a2b1a2a1a1b_4333.5	O2a2b1a2a1a1b	Wangscienceadvance2023
HRR660132	Zongri4.5k0_N1b2_3991.5	N1b2	Wangscienceadvance2023
HRR660116	C050st_kin_O2a2b1a2a1a_4733	O2a2b1a2a1a	Wangscienceadvance2023
HRR2090932	lower_YR_Chengziya_Yueshi_C2b1_3458.5	C2b1	FangCellReport2025
HRR1830050	Xujiaying_Han_Q1a1a1_1941	Q1a1a1	DuCurrentBiology2024
HRR1830052	Xujiaying_Han_C2b1a1a1b_1941	C2b1a1a1b	DuCurrentBiology2024
I30809	Xixiahou_LateDawenkou_O2a1b1a1a1a1a1a1_4890	O2a1b1a1a1a1a1a1	DuCurrentBiology2024
I30810	Xixiahou_LateDawenkou_O2a1b1a1a1a_4523.5	O2a1b1a1a1a	DuCurrentBiology2024
I30301	Xixiahou_LateDawenkou_O2a1b1a1a1a1a_4523	O2a1b1a1a1a1a	DuCurrentBiology2024
S13887	Japan_HG_Jomon_brother.I13886_D1a2a1c1_4032	D1a2a1c1	WangNature2021
S13886	Japan_HG_Jomon_D1a2a1c1_4003	D1a2a1c1	WangNature2021
S13883	Japan_HG_Jomon_D1a2a1c1a_2859	D1a2a1c1a	WangNature2021
HRR1956835	XiChen_Shang_O1b1a2a	O1b1a2a	LiuNatureCommunications2025
HRR1956834	XiChen_Shang_G2a2b2a3a1_3136	G2a2b2a3a1	LiuNatureCommunications2025
HRR1956844	YinJiaCheng_Longshan_O2a2b1a1a1	O2a2b1a1a1	LiuNatureCommunications2025
HRR1956846	YinJiaCheng_Longshan_N1b1b	N1b1b	LiuNatureCommunications2025
HRR1956849	YinJiaCheng_Longshan_N1b1	N1b1	LiuNatureCommunications2025
HRR1956848	YinJiaCheng_Longshan_G2a2b2a1a1c2b	G2a2b2a1a1c2b	LiuNatureCommunications2025
HRR1829999	Ercun_MiddleandLateDawenkou_NO_5050	NO	DuCurrentBiology2024
I42002	Chengzi_LateShangandEarlyZhou_O1b1a2c_3052	O1b1a2c	DuCurrentBiology2024
I22801	Dawenkou_LateDawenkou_O2a2b2b1b_4666	O2a2b2b1b	DuCurrentBiology2024
C391	Xinjiang_Hetian_O2a2b1a1a1_1780	O2a2b1a1a1	KumarFuScience2022
C387	Xinjiang_Hetian_O2a2b1a1a1a_1651	O2a2b1a1a1a	KumarFuScience2022
C388	Xinjiang_Hetian_R1a1a1b_1651	R1a1a1b	KumarFuScience2022
C390	Xinjiang_Hetian_O2a2b1a1a1a4a1_1651	O2a2b1a1a1a4a1	KumarFuScience2022
C392	Xinjiang_Hetian_R1a1a1b2_1651	R1a1a1b2	KumarFuScience2022
I2337	Iran_C_TepeHissar_J2a1a1b2a_5522	J2a1a1b2a	NarasimhanPattersonScience2019
I2512	Iran_C_TepeHissar_T1a3b_4838	T1a3b	NarasimhanPattersonScience2019
I2923	Iran_C_TepeHissar_L1_4707	L1	NarasimhanPattersonScience2019
I2927	Iran_C_TepeHissar_J2a1a1b2a1a_4447	J2a1a1b2a1a	NarasimhanPattersonScience2019
I2514	Iran_C_TepeHissar_T1a3b_4347	T1a3b	NarasimhanPattersonScience2019
I42007	Sanlihe_LateDawenkou_N1b1a2b_4800	N1b1a2b	WenCurrentBiology2024
I42008	Sanlihe_LateDawenkou_O2a1b1a1a1a1ib_4523.5	O2a1b1a1a1a1ib	DuCurrentBiology2024
I30305	Sanlihe_Longshan_N1b1a2_4049	N1b1a2	DuCurrentBiology2024
I11565	Pakistan_Parwak_Medieval_lc_R1_1450	R1	NarasimhanPattersonScience2019
I1808	Pakistan_Parwak_Medieval_J2b_1121	J2b	NarasimhanPattersonScience2019
I1805	Pakistan_Singoor_Medieval_R1a1a1b2a2b_382	R1a1a1b2a2b	NarasimhanPattersonScience2019
HRR752462	Dulan_Tubo_Empire_period_culture_O2a2b1a1a1_1232	O2a2b1a1a1	ZhuIScience2022
HRR752463	Dulan_Tubo_Empire_period_culture_N1b2a1b_1227	N1b2a1b	ZhuIScience2022
HRR752466	Dulan_Tubo_Empire_period_culture_R1a1a1b_1224	R1a1a1b	ZhuIScience2022
HRR1956778	BeiQian_Dawenkou_N1b1_5535	N1b1	LiuNatureCommunications2025
HRR1956777	BeiQian_Dawenkou_N1b1b_5457.5	N1b1b	LiuNatureCommunications2025
HRR1956769	BeiQian_Dawenkou_N1a1a1a1a_5417.5	N1a1a1a1a	LiuNatureCommunications2025
HRR1956767	BeiQian_Dawenkou_N1b1a1b	N1b1a1b	LiuNatureCommunications2025
HRR1956768	BeiQian_Dawenkou_N1b1b	N1b1b	LiuNatureCommunications2025
HRR1956770	BeiQian_Dawenkou_G2a2b2a1a1c2b	O2a2b1a2a1a	LiuNatureCommunications2025
HRR1956771	BeiQian_Dawenkou_N1b1b	N1b1b	LiuNatureCommunications2025
HRR1956772	BeiQian_Dawenkou_N1b1	N1b1	LiuNatureCommunications2025
HRR1956773	BeiQian_Dawenkou_N1b1	N1b1	LiuNatureCommunications2025
HRR1956774	BeiQian_Dawenkou_N1b1a2b	N1b1a2b	LiuNatureCommunications2025
HRR1956775	BeiQian_Dawenkou_O2a2b1a1a	O2a2b1a1a	LiuNatureCommunications2025
HRR1956780	BeiQian_Dawenkou_N1a3	N1a3	LiuNatureCommunications2025
HRR1956781	BeiQian_Dawenkou_N1a1a1a1a	N1a1a1a1a	LiuNatureCommunications2025
HRR1956782	BeiQian_Dawenkou_N1b1	N1b1	LiuNatureCommunications2025
HRR1956783	BeiQian_Dawenkou_N1b	N1b	LiuNatureCommunications2025
HRR1956784	BeiQian_Dawenkou_P1	P1	LiuNatureCommunications2025
HRR1956785	BeiQian_Dawenkou_N1b1	N1b1	LiuNatureCommunications2025
HRR1956786	BeiQian_Dawenkou_N1a3	N1a3	LiuNatureCommunications2025
HRR1956787	BeiQian_Dawenkou_N1a3	N1a3	LiuNatureCommunications2025
HRR1956789	BeiQian_Dawenkou_N1b1	N1b1	LiuNatureCommunications2025
HRR1956793	BeiQian_Dawenkou_N1b1	N1b1	LiuNatureCommunications2025
HRR1956796	BeiQian_Dawenkou_N1b1b	N1b1b	LiuNatureCommunications2025
HRR1956794	BeiQian_Dawenkou_G2a2b2a1a1c2b_5395.5	G2a2b2a1a1c2b	LiuNatureCommunications2025
HRR1956776	BeiQian_Dawenkou_G2a2b2a1a1c2b	G2a2b2a1a1c2b	LiuNatureCommunications2025
HRR1956790	BeiQian_Dawenkou_G2a2b2a1a1c2b	G2a2b2a1a1c2b	LiuNatureCommunications2025
HRR1956795	BeiQian_Dawenkou_G2a2b2a1a1a1a1	G2a2b2a1a1a1a1	LiuNatureCommunications2025
HRR1956824	LiuJiaZhuang_Shang-Han_O1b1a2a_3004.5	O1b1a2a	LiuNatureCommunications2025
HRR1956815	LiuJiaZhuang_Shang-Han_Q1a1a1_1945	Q1a1a1	LiuNatureCommunications2025
HRR1956811	LiuJiaZhuang_Shang-Han_Q1a1a1	Q1a1a1	LiuNatureCommunications2025
HRR1956816	LiuJiaZhuang_Shang-Han_C2b1a2a	C2b1a2a	LiuNatureCommunications2025
HRR1956820	LiuJiaZhuang_Shang-Han_O2a2b2	O2a2b2	LiuNatureCommunications2025
HRR1956821	LiuJiaZhuang_Shang-Han_O2a2b	O2a2b	LiuNatureCommunications2025
HRR1956822	LiuJiaZhuang_Shang-Han_N1a3	N1a3	LiuNatureCommunications2025
HRR1956823	LiuJiaZhuang_Shang-Han_O1b1a2a	O1b1a2a	LiuNatureCommunications2025
HRR1956825	LiuJiaZhuang_Shang-Han_C2b1a2a	C2b1a2a	LiuNatureCommunications2025
HRR1956819	LiuJiaZhuang_Shang-Han_G2a2b2a1a1c2b_3203	G2a2b2a1a1c2b	LiuNatureCommunications2025
HRR1956813	LiuJiaZhuang_Shang-Han_G2a2b2a1a1c2b	G2a2b2a1a1c2b	LiuNatureCommunications2025
HRR1956814	LiuJiaZhuang_Shang-Han_G2a2b2a1a1c2b	G2a2b2a1a1c2b	LiuNatureCommunications2025
HRR1956817	LiuJiaZhuang_Shang-Han_G2a2b2a1a1c2b	G2a2b2a1a1c2b	LiuNatureCommunications2025
HRR1956818	LiuJiaZhuang_Shang-Han_G2a2b2a1a1a1b1c1	G2a2b2a1a1a1b1c1	LiuNatureCommunications2025
HRR579172	China_Xinjiang_Liushui_IA_Q1_2895	Q1	KumarFuScience2022
HRR579171	China_Xinjiang_Liushui_IA_oWestEurasia_Q1b2b_2794	Q1b2b	KumarFuScience2022
HRR579170	China_Xinjiang_Liushui_IA_Q1b1a3_2752	Q1b1a3	KumarFuScience2022
LJM3	China_Upper_YR_LN_O2a2b1a1a1d1_4479	O2a2b1a1a1d1	NingNatureCommunications2020
LJM14	China_Upper_YR_LN_o_O2a2b1a2a1a1b_3900	O2a2b1a2a1a1b	NingNatureCommunications2020
LJM2	China_Upper_YR_LN_D1a1a1a1b_3900	D1a1a1a1b	NingNatureCommunications2020
LJM25	China_Upper_YR_LN_o_D1a1a1a1a1b_3900	D1a1a1a1a1b	NingNatureCommunications2020
LJM5	China_Upper_YR_LN_father.or.son.LJM3_O2a2b1a1a1d_3900	O2a2b1a1a1d	NingNatureCommunications2020
HRR1864871	Shandong_Jiaojia_MN_C_4675.5	C	WangScienceBulletin2024
HRR1956797	ChengZiYa_Longshan_N1b1b_4328.5	N1b1b	LiuNatureCommunications2025
HRR1956801	ChengZiYa_Yueshi_C2b1b_3420.5	C2b1b	LiuNatureCommunications2025
HRR1956800	ChengZiYa_Yueshi_O2a2b1a2a1a1b1b2b2a_3399.5	O2a2b1a2a1a1b1b2b2a	LiuNatureCommunications2025
HRR1956799	ChengZiYa_Longshan_G2a2b2a1a1c2b	G2a2b2a1a1c2b	LiuNatureCommunications2025
I31516	Liangchun_LateWesternZhou_O1b1a2a1_2774	O1b1a2a1	DuCurrentBiology2024
I31517	Liangchun_Zhou_N1a2a1b_2601	N1a2a1b	DuCurrentBiology2024
HRR1956810	HouLi_Shang-Zhou_O1b1a_2748.5	O1b1a	LiuNatureCommunications2025
HRR1956841	XinZhi_Zhou-Han_O2a2b1a1a1c1a_2234	O2a2b1a1a1c1a	LiuNatureCommunications2025
HRR1956839	XinZhi_Zhou-Han_N1b1	N1b1	LiuNatureCommunications2025
HRR1956842	XinZhi_Zhou-Han_G2a2b2a1a1c2b	G2a2b2a1a1c2b	LiuNatureCommunications2025
HRR1956843	XinZhi_Zhou-Han_G2a2b2a1a1c2b	G2a2b2a1a1c2b	LiuNatureCommunications2025
HRR1956852	YiXi_Han_O2a2b1a1a1a1a1b1a2b	O2a2b1a1a1a1a1b1a2b	LiuNatureCommunications2025
HRR1956854	YiXi_Han_G2a2b2a1a1c2b_2229.5	G2a2b2a1a1c2b	LiuNatureCommunications2025
HRR1956851	YiXi_Han_G2a2b2a1a1c2b	G2a2b2a1a1c2b	LiuNatureCommunications2025
HRR1956853	YiXi_Han_G2a2b2a1a1c2b	G2a2b2a1a1c2b	LiuNatureCommunications2025
HRR1506144	Shandong_HE_Linzi_WesternHan_O2a2b1a2a1_2015.5	O2a2b1a2a1	ShenJournalofGeneticsandGenomics2024
HRR1506139	Shandong_HE_Linzi_WesternHan_O1b1a2a1_1911	O1b1a2a1	ShenJournalofGeneticsandGenomics2024
HRR1506150	Shandong_HE_Linzi_NorthandSouthDynasties_C2b1b_1353	C2b1b	ShenJournalofGeneticsandGenomics2024
HRR1506137	Shandong_HE_Linzi_WesternHan_O2	O2	ShenJournalofGeneticsandGenomics2024
HRR1506138	Shandong_HE_Linzi_WesternHan_O2a2b1a2a1a	O2a2b1a2a1a	ShenJournalofGeneticsandGenomics2024
HRR1506140	Shandong_HE_Linzi_WesternHan_O	O	ShenJournalofGeneticsandGenomics2024
HRR1506141	Shandong_HE_Linzi_EasternHan_C2b1a1b1	C2b1a1b1	ShenJournalofGeneticsandGenomics2024
HRR1506147	Shandong_HE_Linzi_EasternHan_N1a2a	N1a2a	ShenJournalofGeneticsandGenomics2024
HRR1506149	Shandong_HE_Linzi_EasternHan_Q1a1a1a1	Q1a1a1a1	ShenJournalofGeneticsandGenomics2024
HRR1506152	Shandong_HE_Linzi_Jin-YuanPrriod_O1b1a1a1a1	O1b1a1a1a1	ShenJournalofGeneticsandGenomics2024
HRR1506156	Shandong_HE_Linzi_EasternHan_O2a2b1a1a	O2a2b1a1a	ShenJournalofGeneticsandGenomics2024
HRR1506161	Shandong_HE_Linzi_Han_R1b1a1b	R1b1a1b	ShenJournalofGeneticsandGenomics2024
HRR1506162	Shandong_HE_Linzi_Jin-YuanPrriod_O1b1a1a1a1b	O1b1a1a1a1b	ShenJournalofGeneticsandGenomics2024
HRR1506165	Shandong_HE_Linzi_WarringStates_Q1a1a1a1	Q1a1a1a1	ShenJournalofGeneticsandGenomics2024
HRR1506167	Shandong_HE_Linzi_WesternHan_O2a2b1a1a1a1a1b1a1b	O2a2b1a1a1a1a1b1a1b	ShenJournalofGeneticsandGenomics2024
HRR1506168	Shandong_HE_Linzi_WesternHan_O2a2b1a2a1a4a1	O2a2b1a2a1a4a1	ShenJournalofGeneticsandGenomics2024
HRR1506169	Shandong_HE_Linzi_WarringStates_N1a2a	N1a2a	ShenJournalofGeneticsandGenomics2024
HRR1956830	TongLin_Han-Jin__1603	O2a2b1a2a1a1b1b2b2	LiuNatureCommunications2025
HRR1956826	TongLin_Han-Jin_O2a2b1a1a	O2a2b1a1a	LiuNatureCommunications2025
HRR1956828	TongLin_Han-Jin_O2a1b1a1a1a1	O2a1b1a1a1a1	LiuNatureCommunications2025
HRR1956832	TongLin_Han-Jin_G2a2b2a1a1a1	G2a2b2a1a1a1	LiuNatureCommunications2025
HRR1956833	TongLin_Han-Jin_G2a2b2a1a1a1	G2a2b2a1a1a1	LiuNatureCommunications2025
JCKM1-1	China_Upper_YR_LN_O2a2b1a1a1d_4296	O2a2b1a1a1d	NingNatureCommunications2020
HRR2090920	lower_YR_Dinggong_Longshan_o1_N1b1a2b	N1b1a2b	FangCellReport2025
HRR2090921	lower_YR_Dinggong_Longshan_N1b1a2b	N1b1a2b	FangCellReport2025
HRR2090925	lower_YR_Dinggong_Longshan_o2_C2b1a2b2	C2b1a2b2	FangCellReport2025
HRR2090927	lower_YR_Dinggong_Longshan_O1b1a1b1b	O1b1a1b1b	FangCellReport2025
HRR579181	China_Xinjiang_Hetian_Historical_O2a2b1a1a1a4a_1651	O2a2b1a1a1a4a	KumarFuScience2022
HRR579182	China_Xinjiang_Hetian_Historical_O2a2b1a1_1651	O2a2b1a1	KumarFuScience2022
I4241	Iran_HajjiFiruz_N_J2b2_7904	J2b2	NarasimhanPattersonScience2019
I2328	Iran_HajjiFiruz_N_J_7900	J	NarasimhanPattersonScience2019
I4349	Iran_HajjiFiruz_N_J2b2_7747	J2b2	NarasimhanPattersonScience2019
I2327	Iran_HajjiFiruz_IA_R1b1a1b_3050	R1b1a1b	NarasimhanPattersonScience2019
DCZ-M21II	Qinghai_Dacaozi_O2a2b1a1a1a2a_1763	O2a2b1a1a1a2a	NingNatureCommunications2020
HRR1956802	FuJia_Dawenkou_C2b1_4387.5	C2b1	LiuNatureCommunications2025
HRR1956803	FuJia_Dawenkou_C2b1	C2b1	LiuNatureCommunications2025
HRR1956804	FuJia_Dawenkou_N	N	LiuNatureCommunications2025
HRR1830005	Fujia_LateDawenkou_N1b1b_4800	N1b1b	DuCurrentBiology2024
HRR1830006	Fujia_LateDawenkou_N1b1b_4800	N1b1b	DuCurrentBiology2024
HRR1830011	Fujia_LateDawenkou_N1_4800	N1	DuCurrentBiology2024
HRR1830001	Fujia_LateDawenkou_N1b1b_4712	N1b1b	DuCurrentBiology2024
HRR1830004	Fujia_LateDawenkou_N1b1b_4678	N1b1b	DuCurrentBiology2024
HRR1830012	Wucun_LateDawenkou_C2b1a2a2b1a2a1_4800	C2b1a2a2b1a2a1	DuCurrentBiology2024
HRR1830040	Wucun_Zhou_O2a2b1a1a1b_2601	O2a2b1a1a1b	DuCurrentBiology2024
HRR579184	China_Xinjiang_Shanpula_Historical_Sampula_R1b1a1b1a1_1789	R1b1a1b1a1	KumarFuScience2022
HRR579188	China_Xinjiang_Shanpula_Historical_Sampula_Q1b1a3_1789	Q1b1a3	KumarFuScience2022
I71804	Dongguandongnan_lateNorthernSong_O2a2b1a1a1d1a1_847	O2a2b1a1a1d1a1	DuCurrentBiology2024
I71319	Dongguandongnan_Yuan_O2a1b1a2b2a_631	O2a1b1a2b2a	DuCurrentBiology2024
I12481	Turkmenistan_C_Geoksyur_J1a2a1b1a1_5050	J1a2a1b1a1	NarasimhanPattersonScience2019
I12482	Turkmenistan_C_Geoksyur_J2a2a1a1a_5050	J2a2a1a1a	NarasimhanPattersonScience2019
I12487	Turkmenistan_C_Geoksyur_J1a2a1_5050	J1a2a1	NarasimhanPattersonScience2019
I8505	Turkmenistan_C_Geoksyur_J1a2a_5050	J1a2a	NarasimhanPattersonScience2019
I8527	Turkmenistan_C_Geoksyur_J1a_5050	J1a	NarasimhanPattersonScience2019
I8529	Turkmenistan_C_Geoksyur_Q1b_5050	Q1b	NarasimhanPattersonScience2019
I20573	Turkey_Ottoman_ArabGraves_N1a1a1a1a4a2_529	N1a1a1a1a4a2	LazaridisAlpaslanRoodenbergScience2022
I12260	Tajikistan_Ksirov_Kushand.rel.I12292_R_2051	R	NarasimhanPattersonScience2019
I12292	Tajikistan_Ksirov_Kushan_R2_2036	R2	NarasimhanPattersonScience2019
I12293	Tajikistan_Ksirov_Kushan_G2a2b1a_2000	G2a2b1a	NarasimhanPattersonScience2019
I12294	Tajikistan_Ksirov_Kushan_R1a1a1b2a2a1_1958	R1a1a1b2a2a1	NarasimhanPattersonScience2019
I7494	Uzbekistan_SappaliTepe_BA2_J2a1a1b2a1a2a1_3875	J2a1a1b2a1a2a1	NarasimhanPattersonScience2019
I7492	Uzbekistan_SappaliTepe_BA_R2a2_3853	R2a2	NarasimhanPattersonScience2019
I7421	Uzbekistan_SappaliTepe_BA_J2a2_3790	J2a2	NarasimhanPattersonScience2019
I7419	Uzbekistan_SappaliTepe_BA_R2a2_3754	R2a2	NarasimhanPattersonScience2019
I7420	Uzbekistan_SappaliTepe_BA_G2a2a2_3750	G2a2a2	NarasimhanPattersonScience2019
I4285	Uzbekistan_SappaliTepe_BA_L1a2a_3685	L1a2a	NarasimhanPattersonScience2019
I22808	Wutai_Longshan_N1b1_4678	N1b1	DuCurrentBiology2024
I22806	Wutai_Longshan_N1b1b_4362	N1b1b	DuCurrentBiology2024
I22811	Wutai_Longshan_N1b1b_4200	N1b1b	DuCurrentBiology2024
I22812	Wutai_Longshan_N1b1a1b_4200	N1b1a1b	DuCurrentBiology2024
I10551	Tajikistan_BA_Farkhor_lc_E1b1b1_4450	E1b1b1	NarasimhanPattersonScience2019
I22814	Xisanjia_NorthernQitoSui_O2a2b1a1a1c1a1a1_1345	O2a2b1a1a1c1a1a1	DuCurrentBiology2024
I11028	Uzbekistan_Bustan_Eneolithic_J2a1a1b2a1a_5099	J2a1a1b2a1a	NarasimhanPattersonScience2019
I5604	Uzbekistan_Bustan_BA_L1a2_3745	L1a2	NarasimhanPattersonScience2019
I11520	Uzbekistan_Bustan_BA_o2_R2a2b1_3497	R2a2b1	NarasimhanPattersonScience2019
I4156	Uzbekistan_Bustan_BA_G2_3400	G2	NarasimhanPattersonScience2019
I4157	Uzbekistan_Bustan_BA_J2b2a_3400	J2b2a	NarasimhanPattersonScience2019
I4158	Uzbekistan_Bustan_BA_o_contam_lc_C2b1b1_3400	C2b1b1	NarasimhanPattersonScience2019
I4159	Uzbekistan_Bustan_BA_J2a1a_3400	J2a1a	NarasimhanPattersonScience2019
I4899	Uzbekistan_Bustan_BA_J2a_3400	J2a	NarasimhanPattersonScience2019
HRR579157	China_Xinjiang_Jierzankale(Jirzankal)_IA_Q1b2a1_2515	Q1b2a1	KumarFuScience2022
HRR579158	China_Xinjiang_Jierzankale_IA_R1a1a1b2_2515	R1a1a1b2	KumarFuScience2022
HRR579162	China_Xinjiang_Jierzankale_IA_N1a1a1a1a_2515	N1a1a1a1a	KumarFuScience2022
HRR579163	China_Xinjiang_Jierzankale_IA_Q1b1b1_2515	Q1b1b1	KumarFuScience2022
HRR579164	China_Xinjiang_Jierzankale_IA_Q1b1b1_2515	Q1b1b1	KumarFuScience2022
HRR579165	China_Xinjiang_Jierzankale_IA_Q1b1b1_2515	Q1b1b1	KumarFuScience2022
HRR579167	China_Xinjiang_Jierzankale_IA_Q1b1b1_2515	Q1b1b1	KumarFuScience2022
HRR579160	China_Xinjiang_Jierzankale_IA_Q1b1a1_2351	Q1b1a1	KumarFuScience2022
S97	China_Wuzhuangguoliang_LN.EC_P1_5050	P1	WangNature2021
I4085	Turkmenistan_C_TepeAnau_R2a2b1_5450	R2a2b1	NarasimhanPattersonScience2019
I4087	Turkmenistan_C_TepeAnau_R2b_5450	R2b	NarasimhanPattersonScience2019
I6675	Turkmenistan_LBA_Sumbar_R2a_3250	R2a	NarasimhanPattersonScience2019
I1792	Turkmenistan_Gonur_BA_o3_J2a1a1b2a_4254	J2a1a1b2a	NarasimhanPattersonScience2019
I10409	Turkmenistan_Gonur_BA_H1a1a4b_4113	H1a1a4b	NarasimhanPattersonScience2019
I1789	Turkmenistan_Gonur_BA_o2_R1b1a1b1a1a2_4082	R1b1a1b1a1a2	NarasimhanPattersonScience2019
I1784	Turkmenistan_Gonur_BA_J1a2a1_4060	J1a2a1	NarasimhanPattersonScience2019
I2128	Turkmenistan_Gonur_BA_J2a1a1b2a_4056	J2a1a1b2a	NarasimhanPattersonScience2019
I2087	Turkmenistan_Gonur_BA_R1b1a1b_4051	R1b1a1b	NarasimhanPattersonScience2019
I7101	Turkmenistan_Gonur_BA_lc_R2a2_4050	R2a2	NarasimhanPattersonScience2019
I11041	Turkmenistan_Gonur_BA_R_4015	R	NarasimhanPattersonScience2019
I6118	Turkmenistan_Gonur_BA_lc_E1b1b1a1b2a4c1_4000	E1b1b1a1b2a4c1	NarasimhanPattersonScience2019
I6127	Turkmenistan_Gonur_BA_lc_J_4000	J	NarasimhanPattersonScience2019
I6119	Turkmenistan_Gonur_BA_R1b1a1b1a1a_3975	R1b1a1b1a1a	NarasimhanPattersonScience2019
I2085	Turkmenistan_Gonur_BA_E1b1b1_3881	E1b1b1	NarasimhanPattersonScience2019
I7170	Turkmenistan_Gonur_BA_lc_R1b1a1_3850	R1b1a1	NarasimhanPattersonScience2019
I1781	Turkmenistan_Gonur_BA_T1_3832	T1	NarasimhanPattersonScience2019
HRR579142	China_Xinjiang_Zhagunluke_IA_Zaghunluq_R1b2b_2404	R1b2b	KumarFuScience2022
HRR579140	China_Xinjiang_Zhagunluke_IA_Zaghunluq_R1b2b2_2190	R1b2b2	KumarFuScience2022
HRR579145	China_Xinjiang_Zhagunluke_IA_Zaghunluq_R1b2b_2190	R1b2b	KumarFuScience2022
HRR579150	China_Xinjiang_Zhagunluke_IA_R1b2b2_2190	R1b2b2	KumarFuScience2022
HRR579151	China_Xinjiang_Zhagunluke_IA_R1b2b_2190	R1b2b	KumarFuScience2022
HRR579153	China_Xinjiang_Zhagunluke_IA_R1_2190	O2a2b1a2a1a	KumarFuScience2022
HRR579141	China_Xinjiang_Zhagunluke_IA_Zaghunluq_R1b2b2_2148	R1b2b2	KumarFuScience2022
HRR579147	China_Xinjiang_Zhagunluke_IA_Zaghunluq_R1b2_2027	R1b2	KumarFuScience2022
HRR579149	China_Xinjiang_Zhagunluke_IA_R1_2190	R1	KumarFuScience2022
I6670	Turkmenistan_EBA_Parkhai_lc_R1b1a1b_4450	R1b1a1b	NarasimhanPattersonScience2019
11KBM1	China_Xinjiang_Beifang_Xiaohe_BA.SG_R1_3693	R1	ZhangNature2021
SM-SGDLM6	China_Shimao_LN_O2a2b1a1a1a1a1b1a1b_4589	O2a2b1a1a1a1a1b1a1b	NingNatureCommunications2020
SM-SGDLM27	China_Shimao_LN_C2b1a2b1_4050	C2b1a2b1	NingNatureCommunications2020
HRR1167984	Heishuiguo_QinHan_O2a2b1a1a1_2032.5	O2a2b1a1a1	XiongScienceBulletin2024
HRR1167987	Heishuiguo_QinHan_N1a2a1_1967.5	N1a2a1	XiongScienceBulletin2024
HRR1167989	Heishuiguo_QinHan_O1b1a2a1_1967.5	O1b1a2a1	XiongScienceBulletin2024
HRR1167991	Heishuiguo_QinHan_O2a2b1a2a1a1a2_1945	O2a2b1a2a1a1a2	XiongScienceBulletin2024
HRR1167992	Heishuiguo_QinHan_O2a2b2a1a1_1945	O2a2b2a1a1	XiongScienceBulletin2024
I8507	Uzbekistan_Kokcha 3_R1a1a1_3950	R1a1a1	NarasimhanPattersonScience2019
ZK3022	Beijing_Zhukaigou_C2b1b_3850	C2b1b	Jiawei Li,.2020
L5209	China_Xinjiang_Xiaohe_BA_R1b2_3900	R1b2	ZhangNature2021
L5213	China_Xinjiang_Xiaohe_BA_R1b2_3900	R1b2	ZhangNature2021
I4255	Uzbekistan_Kashkarchi_BA_R1a1a1b2_3050	R1a1a1b2	NarasimhanPattersonScience2019
I12499	Uzbekistan_Kokcha_BA_R1a1a1b_3369	R1a1a1b	NarasimhanPattersonScience2019
MZGM10-1	China_Miaozigou_MN_C2b1b1_5250	C2b1b1	NingNatureCommunications2020
QL11	InnerMongolia_qilangshan_C2b1b_1600	C2b1b	Jiawei Li,.2020
HRR579155	China_Xinjiang_Xianshuiquangucheng_Historical_R1a1a_1811	R1a1a	KumarFuScience2022
HRR579156	China_Xinjiang_Xianshuiquangucheng_Historical_R1b2_1811	R1b2	KumarFuScience2022
DA51	Kyrgyzstan_TianShan_Saka.SG_R1a1a1b2a_2229	R1a1a1b2a	DamgaardNature2018
DA49	Kyrgyzstan_TianShan_Saka.SG_R1a1a1b2a2a3_2209	R1a1a1b2a2a3	DamgaardNature2018
DA48	Kyrgyzstan_TianShan_Saka.SG_R1a1a1b2_2200	R1a1a1b2	DamgaardNature2018
DA52	Kyrgyzstan_TianShan_Hun.SG_R1a1a1b2a2b1d1_1472	R1a1a1b2a2b1d1	DamgaardNature2018
I11526	Kyrgyzstan_Aygirdjal_BA_Q1b2a1_4079	Q1b2a1	NarasimhanPattersonScience2019
I11527	Kyrgyzstan_Aygirdjal_BA_J2a1a1b2a1a_3943	J2a1a1b2a1a	NarasimhanPattersonScience2019
HRR579138	China_Xinjiang_Xikakandasayi_Historical_C2a1_1620	C2a1	KumarFuScience2022
YK15	InnerMongolia_Yikeshu_C2b1b_700	C2b1b	Jiawei Li,.2020
DA117	Kyrgyzstan_Modern_Nomad.SG_G2a_139	G2a	DamgaardNature2018
EDM176	China_WLR_LN_N1b1a2_3750	N1b1a2	NingNatureCommunications2020
DA100	Kyrgyzstan_TianShan_Hun.SG_R1a1a1b2a2a3_1615	R1a1a1b2a2a3	DamgaardNature2018
DA98	Kyrgyzstan_TianShan_Hun_o.SG_N1a1a1a1a_1802	N1a1a1a1a	DamgaardNature2018
HRR579132	China_Xinjiang_Simutasi_IA_R1a1a1b2a2a3c2_2250	R1a1a1b2a2a3c2	KumarFuScience2022
HRR579133	China_Xinjiang_Simutasi_IA_R1a1a1b2a2a3_2250	R1a1a1b2a2a3	KumarFuScience2022
HRR579134	China_Xinjiang_Simutasi_Historical_G2a2b2a_875	G2a2b2a	KumarFuScience2022
DA229	Kazakhstan_Kangju.SG_R1a1a1b2_1765	R1a1a1b2	DamgaardNature2018
91KLH18	China_WLR_BA_N1a1a3_2812	N1a1a3	NingNatureCommunications2020
91KLM2	China_WLR_BA_o_C2a1a1b1a2a_2650	C2a1a1b1a2a	NingNatureCommunications2020
DA43	Mongolia_Xiongnu_o1.SG_O2a1b1a1a1a1e2a_2100	O2a1b1a1a1a1e2a	DamgaardNature2018
DA45	Mongolia_Xiongnu_o1.SG_O2a2b2b1b_2046	O2a2b2b1b	DamgaardNature2018
I3860	Kazakhstan_MLBA_OyDzhaylau_o_R1a1a1b2_3603	R1a1a1b2	NarasimhanPattersonScience2019
I3788	Kazakhstan_MLBA_OyDzhaylau_R1a1a1_3536	R1a1a1	NarasimhanPattersonScience2019
I4791	Kazakhstan_MLBA_OyDzhaylau_R1a1a1_3449	R1a1a1	NarasimhanPattersonScience2019
I4790	Kazakhstan_MLBA_OyDzhaylau_R1a1a1b2a2_3425	R1a1a1b2a2	NarasimhanPattersonScience2019
S14308	Russia_Boisman_MN_C2a1a2a_6714	C2a1a2a	WangNature2021
S14771	Russia_Boisman_MN_son.I3356.son.I14819.brother.I14772.brother.I14773.brother.I14774_C2a1a3_5625	C2a1a3	WangNature2021
S14773	Russia_Boisman_MN_son.I3356.son.I14819.brother.I14772.brother.I14771.brother.I14774_C_5625	C	WangNature2021
C1714	Xinjiang_Tangbalesayi_R1a1a1b2a2a_3516	R1a1a1b2a2a	KumarFuScience2022
C4282	Xinjiang_Wutulan_R1a1a1b2_3413	R1a1a1b2	KumarFuScience2022
C4131	Xinjiang_Abusanteer_R1a1a1b2_2617	R1a1a1b2	KumarFuScience2022
C4279	Xinjiang_Wulanbuluke_R1a1a1b2a2a3b_2241	R1a1a1b2a2a3b	KumarFuScience2022
C1647	Xinjiang_Wutulan_R1a1a1b_2180	R1a1a1b	KumarFuScience2022
C4257	Xinjiang_Tangbalesayi_R1a1a1b_2160	R1a1a1b	KumarFuScience2022
I1202	Russia_IA_Yankovsky_N1a2_2850	N1a2	WangNature2021
DA19	Kazakhstan_CentralSaka_o2.SG_E1b1b1b2a1a_2631	E1b1b1b2a1a	DamgaardNature2018
DA56	Kyrgyzstan_TianShan_Saka_o1.SG_R1a1a1b2a2a3b1a_2043	R1a1a1b2a2a3b1a	DamgaardNature2018
DA224	Kazakhstan_Turk_Kangju_possibe.SG_R1a1a1b2a2b2_1627	R1a1a1b2a2b2	DamgaardNature2018
DA228	Kazakhstan_Turk.SG_O1b1a1b1a1b1_1350	O1b1a1b1a1b1	DamgaardNature2018
DA28	Kazakhstan_GoldenHordeAsian.SG_C2a1a3a1_550	C2a1a3a1	DamgaardNature2018
DA29	Kazakhstan_GoldenHordeEuro.SG_R1a1a1b1a2a1a1a1_550	R1a1a1b1a2a1a1a1	DamgaardNature2018
HRR579048	China_Xinjiang_Kuokesuxi_EIA_R1a1a1b_2247	R1a1a1b	KumarFuScience2022
HRR579049	China_Xinjiang_Kuokesuxi_EIA_R1a1a1b2a2_2229	R1a1a1b2a2	KumarFuScience2022
HRR579051	China_Xinjiang_Kuokesuxi_EIA_N2_2034	N2	KumarFuScience2022
DA129	Kazakhstan_Nomad_IA.SG_R1a1a1b2a2a1c3_2333	R1a1a1b2a2a1c3	DamgaardNature2018
DA221	Kazakhstan_IA_Saka_dup.I7110.SG_Q1b1a3a1_2563	Q1b1a3a1	DamgaardNature2018
DA222	Kazakhstan_Karluk.SG_J2a1a1b2a1a2_1100	J2a1a1b2a1a2	DamgaardNature2018
HRR579115	China_Xinjiang_Wuzan_IA_R1a1a1b_2521	R1a1a1b	KumarFuScience2022
HRR579119	China_Xinjiang_Wuzan_IA_R1a1a1b2a2a3_2515	R1a1a1b2a2a3	KumarFuScience2022
HRR579045	China_Xinjiang_Kuokesuxi_EIA_N2_2154	N2	KumarFuScience2022
HRR579038	China_Xinjiang_Junmachanyilian_Historical_L1a1b3c_733	L1a1b3c	KumarFuScience2022
HRR579039	China_Xinjiang_Junmachanyilian_Historical_P1_597	P1	KumarFuScience2022
I4784	Kazakhstan_MLBA_Kyzlbulak_o1_Q1b2b1b2_3508	Q1b2b1b2	NarasimhanPattersonScience2019
DA130	Kazakhstan_TianShan_Saka.SG_R1b1a1b_2221	R1b1a1b	DamgaardNature2018
HRR579123	China_Xinjiang_Tielieketesai_IA_J2a1a1b2a1a1_2250	J2a1a1b2a1a1	KumarFuScience2022
HRR579125	China_Xinjiang_Tielieketesai_IA_R1a1a1b2a2_2054	R1a1a1b2a2	KumarFuScience2022
HRR579120	China_Xinjiang_Sahaxibei_IA_R1b2b2_2533	R1b2b2	KumarFuScience2022
HRR579128	China_Xinjiang_Ayousaigoukou_IA_oEastAsian_R1a1a_2533	R1a1a	KumarFuScience2022
HRR579127	China_Xinjiang_Axile_IA_R1a1a1b2_2253	R1a1a1b2	KumarFuScience2022
HRR579129	China_Xinjiang_Ayousaigoukou_IA_J1a2a1a2d2b2b2_2248	J1a2a1a2d2b2b2	KumarFuScience2022
HRR579130	China_Xinjiang_Ayousaigoukou_IA_J1a2a1a2d2b2b2_2248	J1a2a1a2d2b2b2	KumarFuScience2022
HRR579121	China_Xinjiang_Zeketai_IA_R1a1a1b_2028	R1a1a1b	KumarFuScience2022
HRR579122	China_Xinjiang_Zeketai_IA_R1a1a1b_2028	R1a1a1b	KumarFuScience2022
HRR579131	China_Xinjiang_Ayousaigoukou_Historical_R1a1a1b2a2a3b_498	R1a1a1b2a2a3b	KumarFuScience2022
HRR579062	China_Xinjiang_Dongmaili_IA_R1a1a1b2_2515	R1a1a1b2	KumarFuScience2022
HRR579063	China_Xinjiang_Dongmaili_IA_R1a1a1b_2515	R1a1a1b	KumarFuScience2022
HRR579064	China_Xinjiang_Dongmaili_IA_R1a1a1b2_2515	R1a1a1b2	KumarFuScience2022
HRR579092	China_Xinjiang_Tangbalesayi_IA_Scythians_Wusun_possible_R1b1a1b_2221	R1b1a1b	KumarFuScience2022
HRR579095	China_Xinjiang_Tangbalesayi_IA_Scythians_Wusun_possible_I2a1b1a2_2185	I2a1b1a2	KumarFuScience2022
HRR579087	China_Xinjiang_Tangbalesayi_IA_Scythians_Wusun_possible_R1a1a1b2a2a3_2160	R1a1a1b2a2a3	KumarFuScience2022
HRR579091	China_Xinjiang_Tangbalesayi_IA_oWestEurasia_R1b1a1b_2160	R1b1a1b	KumarFuScience2022
HRR579098	China_Xinjiang_Tangbalesayi_Historical_Nomad_R1a1a1b2_939	R1a1a1b2	KumarFuScience2022
HRR579135	China_Xinjiang_Baiyanghe_IA_O2a2b1a1a1a_2244	O2a2b1a1a1a	KumarFuScience2022
HRR579080	China_Xinjiang_Jirentaigoukou_EIA_oWestEurasia_R1a1a1b2a2_2256	R1a1a1b2a2	KumarFuScience2022
HRR579082	China_Xinjiang_Jirentaigoukou_IA_R1a1a1b2_2256	R1a1a1b2	KumarFuScience2022
HRR579083	China_Xinjiang_Jirentaigoukou_IA_R1a1a1b2a2a3_2181	R1a1a1b2a2a3	KumarFuScience2022
HRR579084	China_Xinjiang_Jirentaigoukou_IA_R1a1a1b2a2a3b_2181	R1a1a1b2a2a3b	KumarFuScience2022
HRR579065	China_Xinjiang_G218_BA_Afanasievo_R1b1a1b_4901	R1b1a1b	KumarFuScience2022
HRR579066	China_Xinjiang_G218_BA_Afanasievo_R1b1a1b_4745	R1b1a1b	KumarFuScience2022
HRR579067	China_Xinjiang_G218_BA_Afanasievo_oWestEurasia_R1b1a1b_4671	R1b1a1b	KumarFuScience2022
HRR579058	China_Xinjiang_Caishichang_IA_oWestEurasian_Q1b1b_2351	Q1b1b	KumarFuScience2022
HRR579059	China_Xinjiang_Caishichang_IA_oWestEurasian_J2a1a1b2a1a2_2252	J2a1a1b2a1a2	KumarFuScience2022
HRR579068	China_Xinjiang_G218_IA_Scythian_Yuezhi_Wusun_possible_R1a1a1b2a2a3_2245	R1a1a1b2a2a3	KumarFuScience2022
HRR579072	China_Xinjiang_G218_IA_Scythian_Yuezhi_Wusun_possible_R1a1a1b2_2218	R1a1a1b2	KumarFuScience2022
HRR579070	China_Xinjiang_G218_IA_Scythian_Yuezhi_Wusun_possible_Q1b_2139	Q1b	KumarFuScience2022
HRR579055	China_Xinjiang_Caishichang_IA_E1b1b1a1_2130	E1b1b1a1	KumarFuScience2022
HRR579056	China_Xinjiang_Caishichang_IA_J2b2a2b1a1c_2038	J2b2a2b1a1c	KumarFuScience2022
HRR579069	China_Xinjiang_G218_IA_Scythian_Yuezhi_Wusun_possible_Q1b2b_2027	Q1b2b	KumarFuScience2022
HRR579075	China_Xinjiang_Guanjingtai_IA_R1a1a1b2a1_2027	R1a1a1b2a1	KumarFuScience2022
HRR579074	China_Xinjiang_G218_Historical_R1a1a1b2_612	R1a1a1b2	KumarFuScience2022
HRR579112	China_Xinjiang_Wutulan_IA_N_2221	N	KumarFuScience2022
HRR579110	China_Xinjiang_Wutulan_IA_N1_2153	N1	KumarFuScience2022
G218M5-3N	China_Xinjiang_Nileke_Afanasievo_BA.SG_Q2a_4849	Q2a	ZhangNature2021
G218M5-2	China_Xinjiang_Nileke_Afanasievo_BA.SG_R1b1a1b_4775	R1b1a1b	ZhangNature2021
SHA001.A0101	Mongolia_Umungobi_LateMedieval_C2a1a3a1_700	C2a1a3a1	JeongCell2020
TEV003.A0101	Mongolia_Uvurkhangai_Xiongnu_C2a1a1b1b1_2000	C2a1a1b1b1	JeongCell2020
I0507	Kazakhstan_MLBA_Dali_R1a1a1b2a2_3668	R1a1a1b2a2	NarasimhanPattersonScience2019
I17642	Romania_Brailita_Medieval_N1a1a1a1a_953	N1a1a1a1a	LazaridisAlpaslanRoodenbergScience2022
I6349	Mongolia_EIA_SlabGrave_Q1a1a2_2781	Q1a1a2	WangNature2021
DAS001.A0101	Mongolia_Sukhbaatar_LateMedieval_C2a1a3a_700	C2a1a3a	JeongCell2020
TAV001.A0101	Mongolia_Sukhbaatar_XiongnuLateMedieval_father.or.son.TAV011_R1a1a1b_1300	R1a1a1b	JeongCell2020
TAV005.A0101	Mongolia_Sukhbaatar_XiongnuLateMedieval_R1b1a1a1_1300	R1b1a1a1	JeongCell2020
TAV011.A0101	Mongolia_Sukhbaatar_XiongnuLateMedieval_R1a1a1b2_1300	R1a1a1b2	JeongCell2020
I6341_v40	Japan_HG_Jomon_D1a2a_3200	D1a2a	WangNature2021
S13175	Mongolia_IA_Xianbei_R1b2b2_1483	R1b2b2	WangNature2021
ZAM001.A0101	Mongolia_Dundgobi_LateMedieval_R1a1a_700	R1a1a	JeongCell2020
ZAM002.A0101	Mongolia_Dundgobi_LateMedieval_D1a1a1a1a1b_700	D1a1a1a1a1b	JeongCell2020
HRR163271	China_AmurRiver_EarlyN_Q1_9241	Q1	MaoFuCell2021
ULI001.B0101	Mongolia_Khovd_MLBAEarlyMedieval_R1a1a1b2a2a3_3131	R1a1a1b2a2a3	JeongCell2020
ULI002.B0101	Mongolia_Khovd_MLBAEarlyMedieval_J2a2a1a1a_1248	J2a2a1a1a	JeongCell2020
BRU001.A0101	Mongolia_Sukhbaatar_Xiongnu_J1a2a1a2d2b2b2c4b_2000	J1a2a1a2d2b2b2c4b	JeongCell2020
HRR163263	China_AmurRiver_LPaleolithic_C2a1a4_14174	C2a1a4	MaoFuCell2021
HRR163261	China_AmurRiver_LPaleolithic_C2b_19427	C2b	MaoFuCell2021
HRR163266	China_AmurRiver_Mesolithic_lc_P1_11026	P1	MaoFuCell2021
C4255	Xinjiang_Eminhuojierte_R1a1a1b2a2a3_2517	R1a1a1b2a2a3	KumarFuScience2022
I10140	Kazakhstan_Aktogai_R1a1a1b2_3575	R1a1a1b2	NarasimhanPattersonScience2019
I6363	Mongolia_Khovd_R1a1a1b2a_3095	R1a1a1b2a	WangNature2021
S12978	Mongolia_EBA_Chemurchek_R1b1a1b_4472	R1b1a1b	WangNature2021
YAG001.B0102	Mongolia_EBA_Chemurchek_R1b1a1b_4462	R1b1a1b	WangNature2021
HRR163281	China_AmurRiver_N_C2a1_6838	C2a1	MaoFuCell2021
S14037	Mongolia_LBA_Ulaanzukh_Q1a1a1_3306	Q1a1a1	WangNature2021
BUL002.A0101	Mongolia_Sukhbaatar_MLBA_Q1a1a1_3300	Q1a1a1	JeongCell2020
ULN001.A0101	Mongolia_Sukhbaatar_MLBAXiongnuLateMedieval_Q1a1a1_3239	Q1a1a1	JeongCell2020
ULN007.A0101	Mongolia_Sukhbaatar_MLBAXiongnuLateMedieval_Q1a1a1_2100	Q1a1a1	JeongCell2020
ULN011.A0101	Mongolia_Sukhbaatar_MLBAXiongnuLateMedieval_O2a2b1a1a1a1a1a1_719	O2a2b1a1a1a1a1a1	JeongCell2020
SHT001.B0101	Mongolia_Bayankhongor_EBA_R1b1a1b_5009	R1b1a1b	JeongCell2020
SHT002.A0101	Mongolia_Bayankhongor_EBA_J1a2_4996	J1a2	JeongCell2020
DA197	Hungary_IA_Scythian.SG_R1b1a1b1a1a2_2426	R1b1a1b1a1a2	DamgaardNature2018
SHG001.A0102	Mongolia_Sukhbaatar_LateMedieval_C2a1a1b1a2b_700	C2a1a1b1a2b	JeongCell2020
SHG002.A0101	Mongolia_Sukhbaatar_LateMedieval_N1a1a1a1a_700	N1a1a1a1a	JeongCell2020
SHG003.A0101	Mongolia_Sukhbaatar_LateMedieval_C2a1a3a6a_700	C2a1a3a6a	JeongCell2020
I6222	Mongolia_Chalcolithic_Afanasievo_contam_R1b1a1b1a1_5009	R1b1a1b1a1	WangNature2021
I6221	Mongolia_Chalcolithic_Afanasievo_J1a2_4996	J1a2	WangNature2021
S13766	Mongolia_LBA_CenterWest_Q1b1a3a_3208	Q1b1a3a	WangNature2021
S13505	Mongolia_LBA_CenterWest_o_Q1a1a_3001	Q1a1a	WangNature2021
HRR579003	China_Xinjiang_Chaganguole(Chagangole)_BA_Chemurcheck_R1b1a1b_4224	R1b1a1b	KumarFuScience2022
HRR579011	China_Xinjiang_Chaganguole_BA_Chemurcheck_R1b1a1b_4224	R1b1a1b	KumarFuScience2022
HRR579009	China_Xinjiang_Chaganguole_BA_Chemurcheck_R1b1a1b_4038	R1b1a1b	KumarFuScience2022
SzKper51	Avar_Early_N1a1a1a1a3_1305	N1a1a1a1a3	NeparáczkiScienceReport2019
SzOper81	Avar_Early_N1a1a1a1a3_1305	N1a1a1a1a3	NeparáczkiScienceReport2019
KVper3369	Avar_ML_N1a1a1a1a3_1275	N1a1a1a1a3	NeparáczkiScientificReports2019
A1819	Hungary_DanubeTisza_EAvar_N1a1a1a1a3a_1300	N1a1a1a1a3a	GnecchiRusconeCell2022
A1812	Hungary_DanubeTisza_MAvar_N1a1a1a1a3a_1300	N1a1a1a1a3a	GnecchiRusconeCell2022
A1813	Hungary_DanubeTisza_LAvar_N1a1a1a1a3a_1250	N1a1a1a1a3a	GnecchiRusconeCell2022
A1815	Hungary_DanubeTisza_LAvar_N1a1a1a1a3a_1200	N1a1a1a1a3a	GnecchiRusconeCell2022
A1814	Hungary_DanubeTisza_LAvar_N1a1a1a1a3a_1175	N1a1a1a1a3a	GnecchiRusconeCell2022
MGS-M7L	China_AR_Xianbei_IA_father.or.son.MGSM7R_C2a1a1b1_1800	C2a1a1b1	NingNatureCommunications2020
MGS-M7R	China_AR_Xianbei_IA_C2a1a1b1b1_1800	C2a1a1b1b1	NingNatureCommunications2020
ZLNR-1	China_AR_IA_C2a1a1b1_1786	C2a1a1b1	NingNatureCommunications2020
SHU001.A0101	Mongolia_Uvurkhangai_EIALateMedieval_Q1a1a2_2929	Q1a1a2	JeongCell2020
SHU002.A0101	Mongolia_Uvurkhangai_EIALateMedieval_R1a1a1b2a2a3b_726	R1a1a1b2a2a3b	JeongCell2020
A1823	Hungary_DanubeTisza_EAvar_N1a1a1a1a3a_1300	N1a1a1a1a3a	GnecchiRusconeCell2022
S12960	Mongolia_EIA_SlabGrave_Q1a1a1_3332	Q1a1a1	WangNature2021
KHN001.A0101	Mongolia_Sukhbaatar_LateMedieval_C2a1a1b1a2a1_700	C2a1a1b1a2a1	JeongCell2020
KNN001.B0101	Mongolia_Sukhbaatar_LateMedieval_O2a1b1a1a1a1e1a1a_700	O2a1b1a1a1a1e1a1a	JeongCell2020
I4322	Kazakhstan_MLBA_KazakhMys_R1a1a1_3484	R1a1a1	NarasimhanPattersonScience2019
I4783	Kazakhstan_MLBA_KazakhMys_R1a1a1b2a2a3_3456	R1a1a1b2a2a3	NarasimhanPattersonScience2019
I4265	Kazakhstan_MLBA_Aktogai_R1a1a1b2a2a3_3522	R1a1a1b2a2a3	NarasimhanPattersonScience2019
I4773	Kazakhstan_MLBA_Aktogai_R1a_3508	R1a	NarasimhanPattersonScience2019
I4774	Kazakhstan_MLBA_Aktogai_R1a1a1b2a2a3_3503	R1a1a1b2a2a3	NarasimhanPattersonScience2019
A1808	Hungary_DanubeTisza_EAvar_N1a1a1a1a_1330	N1a1a1a1a	GnecchiRusconeCell2022
SHR001.B0101	Mongolia_Sukhbaatar_LateMedieval_O2a2b1a1a1b1a1a_700	O2a2b1a1a1b1a1a	JeongCell2020
C3352	Xinjiang_Songshugou_R1a1a1_2574	R1a1a1	KumarFuScience2022
I12972	Mongolia_Sükhbaatar aimag_Q1a1a_3347	Q1a1a	WangNature2021
I12969	Mongolia_Khentii_Q1a1a_3001	Q1a1a	WangNature2021
I6352	Mongolia_Uvurkhangai_Q1a1a_2949	Q1a1a	WangNature2021
I6353	Mongolia_Uvurkhangai_Q1a1a_2902	Q1a1a	WangNature2021
MGS-M6	InnerMongolia_Mogushan_Xianbei_C2b1a1b1_1800	C2b1a1b1	NingNatureCommunications2020
A1802	Hungary_DanubeTisza_EAvar_N1a1a1a1a3a_1300	N1a1a1a1a3a	GnecchiRusconeCell2022
KBper300	Avar_Early_E1b1b1a1_1305	E1b1b1a1	NeparáczkiScientificReports2019
S13173	Mongolia_MBA_Munkhkhairkhan_N_3722	N	WangNature2021
UAA001.A0101	Mongolia_MBA_Munkhkhairkhan_dup.I13173_N2_3722	N2	JeongCell2020
SBG001.A0103	Mongolia_Khovd_MLBA_Q1b1a_3314	Q1b1a	JeongCell2020
KHI001.A0101	Mongolia_Khovd_MLBAXiongnuLateMedieval_o_N1a2a_2930	N1a2a	JeongCell2020
KHO006.A0101	Mongolia_Khovd_MLBAXiongnuLateMedieval_C2a1a1b1b1_1875	C2a1a1b1b1	JeongCell2020
KHO007.A0101	Mongolia_Khovd_MLBAXiongnuLateMedieval_N1a1a1a1a_1864	N1a1a1a1a	JeongCell2020
KHO001.A0101	Mongolia_Khovd_MLBAXiongnuLateMedieval_K2b_746	K2b	JeongCell2020
TAH002.A0101	Mongolia_Khovd_LateMedieval_D1a1b1a1_700	D1a1b1a1	JeongCell2020
KFPper31	Avar_Early_N1a1a1a1a_1305	N1a1a1a1a	NeparáczkiScientificReports2019
KFPper6	Avar_Early_N1a1a1a1a_1305	N1a1a1a1a	NeparáczkiScientificReports2019
S13174	Mongolia_LBA_MongunTaiga_Q1b1a3_3410	Q1b1a3	WangNature2021
A1820	Hungary_DanubeTisza_EAvar_N1a1a1a1a_1300	N1a1a1a1a	GnecchiRusconeCell2022
A1817	Hungary_DanubeTisza_Eavar_o_N1a1a1a1a3a_1300	N1a1a1a1a3a	GnecchiRusconeCell2022
A1821	Hungary_DanubeTisza_EAvar_N1a1a1a1a3a_1300	N1a1a1a1a3a	GnecchiRusconeCell2022
A1822	Hungary_DanubeTisza_EAvar_N1a1a1a1a3a_1300	N1a1a1a1a3a	GnecchiRusconeCell2022
TSB001.A0101	Mongolia_Arkhangai_MLBAtoEIAorMedieval_J2a1a1b2a_1231	J2a1a1b2a	JeongCell2020
OLN003.B0101	Mongolia_Arkhangai_EarlyMedievald.rel.OLN002_R1b1a1b_1088	R1b1a1b	JeongCell2020
OLN001.B0101	Mongolia_Arkhangai_EarlyMedieval_o_Q1a1a_1075	Q1a1a	JeongCell2020
OLN005.A0101	Mongolia_Arkhangai_EarlyMedieval_R1b1a1b_1075	R1b1a1b	JeongCell2020
OLN010.A0101	Mongolia_Arkhangai_EarlyMedieval_R1b1a1b_1075	R1b1a1b	JeongCell2020
I18224	Hungary_DanubeTisza_MLAvar_N1a1a1a1a3a_1250	N1a1a1a1a3a	GnecchiRusconeCell2022
I18222	Hungary_DanubeTisza_LAvar_N1a1a1a1a3a_1225	N1a1a1a1a3a	GnecchiRusconeCell2022
I16741	Hungary_Transtisza_LAvar_N1a1a1a1a3a_1175	N1a1a1a1a3a	GnecchiRusconeCell2022
A1801	Hungary_DanubeTisza_EAvar_N1a1a1a1a3a2_1300	N1a1a1a1a3a2	GnecchiRusconeCell2022
DA145	Russia_Sarmatian.SG_R1b1a1b1a1_2300	R1b1a1b1a1	DamgaardNature2018
DA142	Russia_Medieval_Nomad.SG_R1a1a1b2a2b2b_1000	R1a1a1b2a2b2b	DamgaardNature2018
DA144	Russia_Sarmatian.SG_R1a1a1b2a2a3a_2300	R1a1a1b2a2a3a	DamgaardNature2018
TGB013_ss.A0101	lateSarmatian_Hun_P 4th-5th c. CE_R1a1a1b	R1a1a1b	Gnecchi-RusconePNAS2025
TGB023_ss.A0101	Hun/Gepid P 5th - 6th c. CE_R1a1a1b2a2a3c2	R1a1a1b2a2a3c2	Gnecchi-RusconePNAS2025
TGH010_ss.A0101	Hun/Gepid P 5th - 6th c. CE_R1b2a	R1b2a	Gnecchi-RusconePNAS2025
TGH012_ss.A0101	Hun/Gepid P 5th - 6th c. CE_N1a1a1a1a4a	N1a1a1a1a4a	Gnecchi-RusconePNAS2025
TGH028_ss.A0101	Hun/Gepid P 5th - 6th c. CE_R1b1a2b	R1b1a2b	Gnecchi-RusconePNAS2025
DUU002.A0101	Mongolia_Khentii_XiongnuLateMedieval_R1a1a1_704	R1a1a1	JeongCell2020
HRR579016	China_Xinjiang_Songshugou_BA_Afanasievo_C2a1a1_4952	C2a1a1	KumarFuScience2022
NOM001.B0101	Mongolia_Arkhangai_EarlyMedieval_R1a1a1b2_1250	R1a1a1b2	JeongCell2020
HDB001_ss.A0101	Hun P eastern-type-burials 5th c. CE_R1a1a1b2a2a3	R1a1a1b2a2a3	Gnecchi-RusconePNAS2025
HRR578998	China_Xinjiang_Bolati_BA_Chemurcheck_R1b1a1b_4632	R1b1a1b	KumarFuScience2022
HRR579000	China_Xinjiang_Kalatasi_IA_C2a1a3a1_2221	C2a1a3a1	KumarFuScience2022
HRR579001	Kalatasi_IA_C2a1a3a1_2220.5	C2a1a3a1	KumarFuScience2022
BAY001.A0101	Mongolia_Tuv_LateMedieval_C2a1a1b1a2b_700	C2a1a1b1a2b	JeongCell2020
I3767	Kazakhstan_AkMoustafa_MLBA1_R1a1a1b2a2a3_3684	R1a1a1b2a2a3	NarasimhanPattersonScience2019
SON001.A0101	Mongolia_Tuv_Xiongnu_N1a2_2000	N1a2	JeongCell2020
BUR002.B0101	Mongolia_Arkhangai_XiongnuEarlyMedieval_E1b1b1a1b2a3_1800	E1b1b1a1b2a3	JeongCell2020
BUR003.A0101	Mongolia_Arkhangai_XiongnuEarlyMedieval_R1a1a1b2a2b2b_1800	R1a1a1b2a2b2b	JeongCell2020
TUH002.A0101	Mongolia_Arkhangai_XiongnuEarlyMedieval_J2a2a1a1_1800	J2a2a1a1	JeongCell2020
TUK002.A0101	Mongolia_Arkhangai_XiongnuEarlyMedieval_O2a1b1a1a1a1e1a_1800	O2a1b1a1a1a1e1a	JeongCell2020
HNF016_ss.A0101	lateSarmatian_Hun_P 4th-5th c. CE_I2a1b1a1b1	I2a1b1a1b1	Gnecchi-RusconePNAS2025
HNF019_ss.A0101	lateSarmatian_Hun_P 4th-5th c. CE_I	I	Gnecchi-RusconePNAS2025
HNF054_ss.A0101	lateSarmatian_Hun_P 4th-5th c. CE_I2a1b1a1b1	I2a1b1a1b1	Gnecchi-RusconePNAS2025
HNF075_ss.A0101	lateSarmatian_Hun_P 4th-5th c. CE_Q1a2a1a4a	Q1a2a1a4a	Gnecchi-RusconePNAS2025
ZAA002.A0101	Mongolia_Bulgan_EarlyMedievalLateMedieval_C2a1a1b1a2b_1324	C2a1a1b1a2b	JeongCell2020
ZAA004.A0101	Mongolia_Bulgan_EarlyMedievalLateMedieval_C2a1a1b1a2b_1075	C2a1a1b1a2b	JeongCell2020
ARG001.B0101	Mongolia_Tuv_LateMedieval_R1a1a1b2a2b1_700	R1a1a1b2a2b1	JeongCell2020
ARG003.A0101	Mongolia_Tuv_LateMedieval_C2a1a1b1a2b_700	C2a1a1b1a2b	JeongCell2020
UGO002.A0101	Mongolia_Dornod_LateMedieval_o_O2a2b1a1a1_700	O2a2b1a1a1	JeongCell2020
DAR001.B0101	Mongolia_Ulaanbaatar_EIALateMedieval_N1a1a1a1a_2503	N1a1a1a1a	JeongCell2020
ULA001.A0101	Mongolia_Bulgan_LateMedieval_J2a2a1a1a_846	J2a2a1a1a	JeongCell2020
HRR578989	China_Xinjiang_Ayituohan_BA_Afanasievo_Q2a_4498	Q2a	KumarFuScience2022
NAI002	Mongolia_Arkhangai_R1a1a1b1a4b_2000	R1a1a1b1a4b	JeongCell2020
I6367	Mongolia_Bayan-Ulgii aimag_O2a2b1a1a1_3116	O2a2b1a1a1	NingNatureCommunications2020
HRR578997	China_Xinjiang_Habahe_BA_Q2a_4498	Q2a	KumarFuScience2022
HRR578992	China_Xinjiang_Tuoganbai_BA_Chemurcheck_R1b1a1b_4200	R1b1a1b	KumarFuScience2022
HRR578993	China_Xinjiang_Tuoganbai_BA_R1b1a1b_4200	R1b1a1b	KumarFuScience2022
HRR578995	China_Xinjiang_Tuoganbai_BA_R1b1a1b_4200	R1b1a1b	KumarFuScience2022
HRR578996	China_Xinjiang_Tuoganbai_BA_Q1b1a3_4200	Q1b1a3	KumarFuScience2022
HRR579025	China_Xinjiang_Dongtalede_IA_R1a1a1b2a2a3b_2538	R1a1a1b2a2a3b	KumarFuScience2022
HRR579027	China_Xinjiang_Dongtalede_IA_oEastAsian_R1b1a1a1_2538	R1b1a1a1	KumarFuScience2022
HRR579028	China_Xinjiang_Dongtalede_IA_oEastAsian_R1a1a1b2a2a3b_2538	R1a1a1b2a2a3b	KumarFuScience2022
HRR579026	China_Xinjiang_Dongtalede_Historical_R1b1a1a_1008	R1b1a1a	KumarFuScience2022
I0232	Russia_Srubnaya_R1a1a1b2_3475	R1a1a1b2	NarasimhanPattersonScience2019
I13768	Mongolia_LBA_CenterWest_N2_3074	N2	WangNature2021
I4794	Kazakhstan_Taldysay_MLBA2_J2a1a1b2a1a_3450	J2a1a1b2a1a	NarasimhanPattersonScience2019
I4787	Kazakhstan_Taldysay_MLBA1_R1a1a1b2a2_3216	R1a1a1b2a2	NarasimhanPattersonScience2019
K2per51	Early_Magyar_Upper_Tisza_N1a1a1a1a4_1025	N1a1a1a1a4	NeparáczkiSciRep2019
HRR1792069	Hungary_Conqueror_Elite_C2b1b_1025	C2b1b	MarotiTorokCurrBio2022
K1per1	Hungary_Conqueror_Elite_R1a1a1b1a2b_1025	R1a1a1b1a2b	MarotiTorokCurrBio2022
DA16	Kazakhstan_Central_Saka.SG_R1a1a1b2_2553	R1a1a1b2	DamgaardNature2018
I4319	Kazakhstan_MLBA_Kairan_o_lc_R1a1a1b2a2_3632	R1a1a1b2a2	NarasimhanPattersonScience2019
I4568	Kazakhstan_MLBA_Kairan_R1a1a1_3631	R1a1a1	NarasimhanPattersonScience2019
I4567	Kazakhstan_MLBA_Kairan_R1a1a1b2_3626	R1a1a1b2	NarasimhanPattersonScience2019
I5762	Kazakhstan_MLBA_Kairan_lc_R1a1a1_3500	R1a1a1	NarasimhanPattersonScience2019
I4262	Kazakhstan_MLBA_Karagash_R1a1a1b2a2_3743	R1a1a1b2a2	NarasimhanPattersonScience2019
I4263	Kazakhstan_MLBA_Karagash_R1a1a1b2a2_3658	R1a1a1b2a2	NarasimhanPattersonScience2019
I4778	Kazakhstan_MLBA_Karagash_father.or.son.I4262_R1a1a1b2a2a1_3562	R1a1a1b2a2a1	NarasimhanPattersonScience2019
I3950	Russia_Afanasievo_Q1b2a1a_4707	Q1b2a1a	NarasimhanPattersonScience2019
I3952	Russia_Afanasievo_R1b1a1b_4667	R1b1a1b	NarasimhanPattersonScience2019
I6714	Russia_Afanasievo_son.I3388_son.I3950_brother.I3949_Q1b2a1_4479	Q1b2a1	NarasimhanPattersonScience2019
I6708	Kazakhstan_Kanai_MBA_C2a1b_4042	C2a1b	NarasimhanPattersonScience2019
IS2	ZevakinoChilikta_IA_Q1b1a3a1_2750	Q1b1a3a1	UnterlanderNatureCommunications2017
TA4	Mongolia_Tsagaan Asga_R1a1a1b2_3371	R1a1a1b2	Cle´mence Hollard,.2014
TA10	Mongolia_Tsagaan Asga_R1a1a1b2_3371	R1a1a1b2	Cle´mence Hollard,.2014
TA14	Mongolia_Tsagaan Asga_R1a1a1b2_3371	R1a1a1b2	Cle´mence Hollard,.2014
MNX3	Mongolia_Duurlig Nars_R1a1a_2000	R1a1a	Kijeong Kim,.2010
DA13	Kazakhstan_Central_Saka.SG_R1a1a1b2a2a3_2568	R1a1a1b2a2a3	DamgaardNature2018
I6799	Kazakhstan_MLBA_Alakul_Satan_R1a1a1b2a2a_3715	R1a1a1b2a2a	NarasimhanPattersonScience2019
TSA001.B0101	Mongolia_Dornod_LateMedieval_C2a1a1b1a2a2a_700	C2a1a1b1a2a2a	JeongCell2020
TSA002.B0101	Mongolia_Dornod_LateMedieval_C2a1a2a2a3a_700	C2a1a2a2a3a	JeongCell2020
TSA004.B0101	Mongolia_Dornod_LateMedieval_o_D1a1a1a1b_700	D1a1a1a1b	JeongCell2020
TSA005.A0101	Mongolia_Dornod_LateMedieval_N1a1a1a1a3a2_700	N1a1a1a1a3a2	JeongCell2020
SKT002.A0101	Mongolia_Khuvsgul_XiongnuLateMedieval_R1b2b_2103	R1b2b	JeongCell2020
SKT005.A0101	Mongolia_Khuvsgul_XiongnuLateMedieval_R1_2051	R1	JeongCell2020
SKT007.A0101	Mongolia_Khuvsgul_XiongnuLateMedieval_Q1b1a3_2051	Q1b1a3	JeongCell2020
SKT008.A0101	Mongolia_Khuvsgul_XiongnuLateMedieval_Q1b1a3a1_2051	Q1b1a3a1	JeongCell2020
SKT009.A0101	Mongolia_Khuvsgul_XiongnuLateMedieval_R1a1a1b2a2a3b_2051	R1a1a1b2a2a3b	JeongCell2020
SKT006.A0101	Mongolia_Khuvsgul_XiongnuLateMedieval_brother.SKT002_R1b2b_2048	R1b2b	JeongCell2020
BRG004.A0101	Mongolia_Selenge_LateMedieval_N1a2a_700	N1a2a	JeongCell2020
BRG005.B0101	Mongolia_Selenge_LateMedieval_N1a2_700	N1a2	JeongCell2020
UGU010.A0101	Mongolia_Selenge_XiongnuMedieval_o2_R1a1a1b2_1939	R1a1a1b2	JeongCell2020
UGU002.B0101	Mongolia_Selenge_XiongnuMedieval_o1_R1a1a1b2e1_1927	R1a1a1b2e1	JeongCell2020
UGU005.A0101	Mongolia_Selenge_XiongnuMedieval_o2_R1a1a1b2a2_1885	R1a1a1b2a2	JeongCell2020
UGU006.A0101	Mongolia_Selenge_XiongnuMedieval_J1a2a1a2d2b2b2c4d2a2a5a1e3e1_1550	J1a2a1a2d2b2b2c4d2a2a5a1e3e1	JeongCell2020
UGU001.A0101	Mongolia_Selenge_XiongnuMedieval_J2a2a1a1a_1225	J2a2a1a1a	JeongCell2020
DA41	Mongolia_Xiongnu_o2.SG_R1b2b1_2148	R1b2b1	DamgaardNature2018
BRE018.A0101	Berel_Altai_Xianbei_Hun_P 2nd-5th c. CE_Q1b1a3b1a	Q1b1a3b1a	Gnecchi-RusconePNAS2025
BRE020.A0101	Berel_Altai_Xianbei_Hun_P 2nd-5th c. CE_Q1a2a1a4a	Q1a2a1a4a	Gnecchi-RusconePNAS2025
BRE024.A0101	Berel_Altai_Xianbei_Hun_P 2nd-5th c. CE_R1a1a1	R1a1a1	Gnecchi-RusconePNAS2025
BRE031_ss.A0101	Berel_Altai_Xianbei_Hun_P 2nd-5th c. CE_Q1b1a1a1h1a4b	Q1b1a1a1h1a4b	Gnecchi-RusconePNAS2025
I0563	Kazakhstan_Berel_Pazyryk_R1a1a1b2a2a3_2300	R1a1a1b2a2a3	UnterlanderNatureCommunications2017
S13957	Mongolia_Chalcolithic_Afanasievo_C2a1a1_4625	C2a1a1	WangNature2021
S12977	Mongolia_EBA_Ulgii_C2a1a1_4822	C2a1a1	WangNature2021
S12976	Mongolia_LBA_MongunTaiga_N1a2_3332	N1a2	WangNature2021
S11696	Mongolia_North_N_C2a1a1_7528	C2a1a1	WangNature2021
UUS002.A0101	Mongolia_Khuvsgul_MLBALateMedieval_Q1a1a1a_604	Q1a1a1a	JeongCell2020
UUS001.B0101	Mongolia_Khuvsgul_MLBALateMedieval_J1a2a1a2d2b2b2_600	J1a2a1a2d2b2b2	JeongCell2020
S12973	Mongolia_BA_Q1b1a3_3226	Q1b1a3	WangNature2021
BTO001.A0101	Mongolia_Bulgan_Xiongnu_Q1b1a3_2000	Q1b1a3	JeongCell2020
I11734	Kazakhstan_Kumsay_EBA_Q1b2b_4918	Q1b2b	NarasimhanPattersonScience2019
S12955	Mongolia_MBA_Munkhkhairkhan_N1a1a1a1a_3824	N1a1a1a1a	WangNature2021
KHU001.A0101	Mongolia_Zavkhan_MLBA_Q1b1a3_3300	Q1b1a3	JeongCell2020
YUR001.A0101	Mongolia_Selenge_Xiongnu_N1b2_1958	N1b2	JeongCell2020
KRN001.A0101	Mongolia_Selenge_LateMedieval_C2a1a2a2a_700	C2a1a2a2a	JeongCell2020
S12970	Mongolia_EIA_Sagly_Q1b1a3a1_2286	Q1b1a3a1	WangNature2021
I7027	Mongolia_EIA_Sagly_R1a1a1b2a2a3b_2278	R1a1a1b2a2a3b	WangNature2021
I6356	Mongolia_EIA_Sagly_Q1b1a3b_2250	Q1b1a3b	WangNature2021
I6232	Mongolia_EIA_Sagly_Q1b1a3a1a_2239	Q1b1a3a1a	WangNature2021
I6224	Mongolia_EIA_Sagly_R1a1a1b2a2a3_2225	R1a1a1b2a2a3	WangNature2021
I6225	Mongolia_EIA_Sagly_R1a1a1b2_2225	R1a1a1b2	WangNature2021
I6233	Mongolia_EIA_Sagly_R1a1a1b2a2a3_2225	R1a1a1b2a2a3	WangNature2021
I6231	Mongolia_EIA_Sagly_Q1b1a3a1_2218	Q1b1a3a1	WangNature2021
I6230	Mongolia_EIA_Sagly_Q1b1a3a1_2131	Q1b1a3a1	WangNature2021
I6228	Mongolia_EIA_Xiongnu_C2a1a1b1b1_1919	C2a1a1b1b1	WangNature2021
CHN003.A0101	Mongolia_Uvs_EIAXiongnuLateMedival_Q1b1a3_2232	Q1b1a3	JeongCell2020
CHN001.C0101	Mongolia_Uvs_EIAXiongnuLateMedival_R1a1a1b2a2a3b_2226	R1a1a1b2a2a3b	JeongCell2020
CHN010.A0101	Mongolia_Uvs_EIAXiongnuLateMedival_o_C2a1a1b1b1_1961	C2a1a1b1b1	JeongCell2020
CHN007.A0101	Mongolia_Uvs_EIAXiongnuLateMedival_Q1b1a3a1_1400	Q1b1a3a1	JeongCell2020
CHN008.A0101	Mongolia_Uvs_EIAXiongnuLateMedival_R1a1a1b2a2a3_1400	R1a1a1b2a2a3	JeongCell2020
CHN012.A0101	Mongolia_Uvs_EIAXiongnuLateMedival_R1a1a1b2~_1400	R1a1a1b2~	JeongCell2020
CHN016.A0101	Mongolia_Uvs_EIAXiongnuLateMedival_Q1b1a3a1_1400	Q1b1a3a1	JeongCell2020
I10112	Kazakhstan_Shoendykol_R1a1a1b2a2b_3497	R1a1a1b2a2b	NarasimhanPattersonScience2019
I10111	Kazakhstan_Shoendykol_R1a1a1b2a2_3396	R1a1a1b2a2	NarasimhanPattersonScience2019
I7033	Russia_Uvs aimag_R1a1a1b2a_3066	R1a1a1b2a	WangNature2021
I7024	Russia_Uvs aimag_R1a1a1b2_2244	R1a1a1b2	WangNature2021
I7030	Russia_Uvs aimag_R1a1a1b2a_2244	R1a1a1b2a	WangNature2021
I6789	Kazakhstan_Maitan_MLBA_Alakul_R1a1a1b2a2a3_3732	R1a1a1b2a2a3	NarasimhanPattersonScience2019
I6794	Kazakhstan_Maitan_MLBA_Alakul_R1a1a1b2_3715	R1a1a1b2	NarasimhanPattersonScience2019
I3770	Kazakhstan_Zevakinskiy_BA_R1a1a1b2a2_3968	R1a1a1b2a2	NarasimhanPattersonScience2019
I3763	Kazakhstan_MLBA_Zevakinskiy_R1a1a1b2_3445	R1a1a1b2	NarasimhanPattersonScience2019
I4295	Kazakhstan_Zevakinskiy_LBA_R1a1a1b2_3090	R1a1a1b2	NarasimhanPattersonScience2019
I4267	Kazakhstan_Zevakinskiy_LBA_R1a1a1b2_3042	R1a1a1b2	NarasimhanPattersonScience2019
I3977	Kazakhstan_Zevakinskiy_LBA_R1b1a1a1_3015	R1b1a1a1	NarasimhanPattersonScience2019
I7207	Czech_CordedWare_R1a1a_4370	R1a1a	NarasimhanPattersonScience2019
I7208	Czech_CordedWare_R1a1a_4324	R1a1a	NarasimhanPattersonScience2019
I7209	Czech_CordedWare_R1a1a_4269	R1a1a	NarasimhanPattersonScience2019
I11541	Kazakhstan_Georgievsky_MBA_brother.I26297_R1a1a1b2_3684	R1a1a1b2	NarasimhanPattersonScience2019
I11540	Kazakhstan_LateSarmatian_R1a1a1b2a2_1723	R1a1a1b2a2	NarasimhanPattersonScience2019
IMA003.C0101	Russia_Buryatia_Xiongnu_R1a1a1_2062	R1a1a1	JeongCell2020
IMA005.C0101	Russia_Buryatia_Xiongnu_N1a1a1a1a3a_2051	N1a1a1a1a3a	JeongCell2020
IMA004.B0101	Russia_Buryatia_Xiongnu_Q1b1a3_2000	Q1b1a3	JeongCell2020
IMA006.A0101	Russia_Buryatia_Xiongnu_Q1a1a_1949	Q1a1a	JeongCell2020
I6696	Czech_CordedWare_I2a1a1b1b_4575	I2a1a1b1b	NarasimhanPattersonScience2019
I6677	Czech_C_Baalberge_H_5550	H	NarasimhanPattersonScience2019
I11537	Kazakhstan_EarlySarmatian_R1a1a1b2_2554	R1a1a1b2	NarasimhanPattersonScience2019
S13504	Mongolia_EIA_Q1b1b_2368	Q1b1b	WangNature2021
I5278	Russia_Afanasievo_R1b1a1b_4928	R1b1a1b	NarasimhanPattersonScience2019
I5279	Russia_Afanasievo_R1b1a1b_4891	R1b1a1b	NarasimhanPattersonScience2019
I5273	Russia_Afanasievo_R1b1a1b_4872	R1b1a1b	NarasimhanPattersonScience2019
I5277	Russia_Afanasievo_R1b1a1b_4952	R1b1a1b	NarasimhanPattersonScience2019
I5270	Russia_Afanasievo_R1b1a1b_5058	R1b1a1b	NarasimhanPattersonScience2019
I5269	Russia_Afanasievo_R1b1a1b_4902	R1b1a1b	NarasimhanPattersonScience2019
I11735	Kazakhstan_Mereke_MBA_N2a_4328	N2a	NarasimhanPattersonScience2019
I11737	Kazakhstan_Mereke_MBA_N2FT324_4046	N2FT324	NarasimhanPattersonScience2019
KHV002.A0101	Mongolia_Khuvsgul_LateMedieval_N1a1a1a1a3a2_700	N1a1a1a1a3a2	JeongCell2020
S12975	Mongolia_LBA_CenterWest_C2a1a_3110	C2a1a	WangNature2021
I2071	Russia_Afanasievo_R1b1a1b_4940	R1b1a1b	NarasimhanPattersonScience2019
MMper58	Andronovo_Fëdorovo_Kulunda_Steppes_N1a1a1a1a_450	N1a1a1a1a	NeparáczkiSciRep2019
DA30	Kazakhstan_Sarmatian.SG_I2a1b1a2a1a1_1948	I2a1b1a2a1a1	DamgaardNature2018
DA245	Russia_Shamanka_Eneolithic.SG_N1a2a1a_7944	N1a2a1a	DamgaardScience2018
DA247	Russia_Shamanka_Eneolithic.SG_N2_7689	N2	DamgaardScience2018
DA248	Russia_Shamanka_Eneolithic.SG_N1a2a1a_7646	N1a2a1a	DamgaardScience2018
DA250	Russia_Shamanka_Eneolithic.SG_N1a2a1a_7377	N1a2a1a	DamgaardScience2018
DA251	Russia_Shamanka_Eneolithic.SG_N1a2a1a_7299	N1a2a1a	DamgaardScience2018
DA362	Russia_Shamanka_Eneolithic.SG_N1a2a1a_7230	N1a2a1a	DamgaardScience2018
I30302	England_N_Megalithic_son.I12437.brother.I13888.I21393_O2a1b1a1a1a1a1a_5575	O2a1b1a1a1a1a1a	FowlerOlaldeNature2021
I0575	Russia_Ural_EarlySarmatian_R1b1a1b1b3a_2250	R1b1a1b1b3a	UnterlanderNatureCommunications2017
I0577	Russia_Tuva_IA_AldyBel_R1a1a1b2_2750	R1a1a1b2	UnterlanderNatureCommunications2017
DA359	Russia_Lokomotiv_Eneolithic.SG_N1a2a1a_7545	N1a2a1a	DamgaardScience2018
DA95	Kazakhstan_Nomad_HP.SG_N1a1a1a1a3a2_1596	N1a1a1a1a3a2	DamgaardNature2018
DA23	Kazakhstan_Kipchak2.SG_C2a1a4b_840	C2a1a4b	DamgaardNature2018
I0984	Russia_MLBA_Sintashta_R1a1a1b2_3870	R1a1a1b2	NarasimhanPattersonScience2019
I1020	Russia_MLBA_Sintashta_o2_R1b1a1b_3841	R1b1a1b	NarasimhanPattersonScience2019
I1027	Russia_MLBA_Sintashta_R1a1a1b2a2a_3833	R1a1a1b2a2a	NarasimhanPattersonScience2019
I0942	Russia_MLBA_Sintashta_R1a1a_3825	R1a1a	NarasimhanPattersonScience2019
I0986	Russia_MLBA_Sintashta_R1a1a1b_3825	R1a1a1b	NarasimhanPattersonScience2019
I0987	Russia_MLBA_Sintashta_contam_R1a1a1b_3825	R1a1a1b	NarasimhanPattersonScience2019
I0989	Russia_MLBA_Sintashta_R1a1a1b_3825	R1a1a1b	NarasimhanPattersonScience2019
I1003	Russia_MLBA_Sintashta__3825		NarasimhanPattersonScience2019
I1006	Russia_MLBA_Sintashta_R1a_3825	R1a	NarasimhanPattersonScience2019
I1007	Russia_MLBA_Sintashta_o1_Q1b_3825	Q1b	NarasimhanPattersonScience2019
I1008	Russia_MLBA_Sintashta_R1a1a1b_3825	R1a1a1b	NarasimhanPattersonScience2019
I1010	Russia_MLBA_Sintashta_brother.I1086_R1a1a1_3825	R1a1a1	NarasimhanPattersonScience2019
I1012	Russia_MLBA_Sintashta_R1a1a1b_3825	R1a1a1b	NarasimhanPattersonScience2019
I1018	Russia_MLBA_Sintashta_R1a1a1b_3825	R1a1a1b	NarasimhanPattersonScience2019
I1019	Russia_MLBA_Sintashta_R1a1a1_3825	R1a1a1	NarasimhanPattersonScience2019
I1055	Russia_MLBA_Sintashta_E1b1b1_3825	E1b1b1	NarasimhanPattersonScience2019
I1065	Russia_MLBA_Sintashta_R1a1a1b_3825	R1a1a1b	NarasimhanPattersonScience2019
I1082	Russia_MLBA_Sintashta_R1a1a1b2_3825	R1a1a1b2	NarasimhanPattersonScience2019
I1084	Russia_MLBA_Sintashta_R1a1a1b_3825	R1a1a1b	NarasimhanPattersonScience2019
I1086	Russia_MLBA_Sintashta_R1a1a1b_3825	R1a1a1b	NarasimhanPattersonScience2019
I1057	Russia_MLBA_Sintashta_o2_R1a1a1b2a2_3814	R1a1a1b2a2	NarasimhanPattersonScience2019
I1017	Russia_MLBA_Sintashta_o1_Q1b2a1_3787	Q1b2a1	NarasimhanPattersonScience2019
I1053	Russia_MLBA_Sintashta_R1a1a1b2a2_3785	R1a1a1b2a2	NarasimhanPattersonScience2019
I1058	Russia_MLBA_Sintashta_o2_brother.I1057_brother.I1056_R1a1a1b_3769	R1a1a1b	NarasimhanPattersonScience2019
I1054	Russia_MLBA_Sintashta_brother.I1053_R1a1a1b2a2_3765	R1a1a1b2a2	NarasimhanPattersonScience2019
I1064	Russia_MLBA_Sintashta_R1a1a1b2a2a1d5_3739	R1a1a1b2a2a1d5	NarasimhanPattersonScience2019
I1028	Russia_MLBA_Sintashta_o3_R1b1a1a1_3704	R1b1a1a1	NarasimhanPattersonScience2019
I0246	Russia_Potapovka_R1a1a1_4138	R1a1a1	NarasimhanPattersonScience2019
I0419	Russia_Potapovka_o2_R1a1a1b_4000	R1a1a1b	NarasimhanPattersonScience2019
I0360	Russia_Srubnayad.rel.I0354_R1a1a1_3800	R1a1a1	NarasimhanPattersonScience2019
I0361	Russia_Srubnaya_R1a1a1_3475	R1a1a1	NarasimhanPattersonScience2019
I0430	Russia_Srubnaya_R1a1a1b2a2a1_3675	R1a1a1b2a2a1	NarasimhanPattersonScience2019
I0424	Russia_Srubnaya_R1a1a1b_3675	R1a1a1b	NarasimhanPattersonScience2019
I7671	Russia_MBA_Poltavka_o2_R1b1a1b_4729	R1b1a1b	NarasimhanPattersonScience2019
DA345	Russia_UstIda_LN.SG_N1a1a1a1a_5454	N1a1a1a1a	DamgaardScience2018
BOT15	Kazakhstan_Botai_Eneolithic.SG_N2a_5143	N2a	DamgaardScience2018
I7670	Russia_MLBA_Potapovka_R1b1a1b_3958	R1b1a1b	NarasimhanPattersonScience2019
I1856	Russia_MLBA_Krasnoyarsk_R1a1a1b2_3540	R1a1a1b2	NarasimhanPattersonScience2019
I1821	Russia_MLBA_Krasnoyarsk_R1a1a1b_3490	R1a1a1b	NarasimhanPattersonScience2019
I1853	Russia_MLBA_Krasnoyarsk_R1a1a1b_3484	R1a1a1b	NarasimhanPattersonScience2019
I1851	Russia_MLBA_Krasnoyarsk_R1a1a1b2a2a3_3463	R1a1a1b2a2a3	NarasimhanPattersonScience2019
I6711	Russia_Afanasievo_R1b1a1b_4750	R1b1a1b	NarasimhanPattersonScience2019
I3387	Russia_Afanasievo_R1b1a1b_4725	R1b1a1b	NarasimhanPattersonScience2019
I6712	Russia_Afanasievo_son.I10565_R1b1a1b_4625	R1b1a1b	NarasimhanPattersonScience2019
DA2	Russia_Tagar.SG_R1a1a1b2a2_2817	R1a1a1b2a2	DamgaardNature2018
VK224	Russia_Viking.SG_N1a1a1a1a1a_950	N1a1a1a1a1a	MargaryanWillerslevNature2020
BIY001	Russia_EIA_Sargatka_IA_N1a_2307	N1a	GnecchiRusconeScienceAdvances2021
BIY012	Russia_EIA_Sargatka_IA_NO1_2260	NO1	GnecchiRusconeScienceAdvances2021
KOK001	Russia_Gorokhov_IA_N1a1a1a1a_2250	N1a1a1a1a	GnecchiRusconeScienceAdvances2021
BIY003	Russia_EIA_Sargatka_IA_N1a1a1a1a_2230	N1a1a1a1a	GnecchiRusconeScienceAdvances2021
BIY005	Russia_EIA_Sargatka_IA_N1a1a1a1a_2150	N1a1a1a1a	GnecchiRusconeScienceAdvances2021
BIY007	Russia_EIA_Sargatka_IA_N1a1a1a1a_2150	N1a1a1a1a	GnecchiRusconeScienceAdvances2021
BIY008	Russia_EIA_Sargatka_IA_N1a1a1a1a_2150	N1a1a1a1a	GnecchiRusconeScienceAdvances2021
BIY009	Russia_EIA_Sargatka_IA_N1a1a1a1a2_2150	N1a1a1a1a2	GnecchiRusconeScienceAdvances2021
KOK002	Russia_Gorokhov_IA_N1a1a1a1a_2095	N1a1a1a1a	GnecchiRusconeScienceAdvances2021
BGD004	Russia_EIA_Sargatka_IA_N1a1a1a1a_2051	N1a1a1a1a	GnecchiRusconeScienceAdvances2021
SMV001	Russia_EIA_Sargatka_IA_N1a1a1a1a_2295	N1a1a1a1a	GnecchiRusconeScienceAdvances2021
I3389	Russia_MLBA_Krasnoyarsk_R1a1a1b2a2a3_3600	R1a1a1b2a2a3	NarasimhanPattersonScience2019
I3391	Russia_MLBA_Krasnoyarsk_R1a1a1b2a2a3_3600	R1a1a1b2a2a3	NarasimhanPattersonScience2019
I3392	Russia_MLBA_Krasnoyarsk_R1a1a1b2a2a3_3600	R1a1a1b2a2a3	NarasimhanPattersonScience2019
I3393	Russia_MLBA_Krasnoyarsk_father.or.son.I6718_R1a1a1b2a2a3_3600	R1a1a1b2a2a3	NarasimhanPattersonScience2019
I3394	Russia_MLBA_Krasnoyarsk_R1a1a1b2a2a3_3600	R1a1a1b2a2a3	NarasimhanPattersonScience2019
I3396	Russia_MLBA_Krasnoyarsk_R1a1a1b2a2a3_3600	R1a1a1b2a2a3	NarasimhanPattersonScience2019
I6718	Russia_MLBA_Krasnoyarsk_R1a1a1b2a2a3_3493	R1a1a1b2a2a3	NarasimhanPattersonScience2019
I6717	Russia_MLBA_Krasnoyarsk_o_Q1b2b_3391	Q1b2b	NarasimhanPattersonScience2019
I6047	Russia_LBA_Priobrazhenka_R1a1a1b2_3234	R1a1a1b2	NarasimhanPattersonScience2019
DA171	Lithuania_Late_Antiquity.SG_N1a1a1a1a1a1a1_1600	N1a1a1a1a1a1a1	DamgaardNature2018
RISE554	Russia_LBA.SG_N2a_2878	N2a	AllentoftNature2015
VK579	Sweden_IA.SG_N1a1a1a1a_1650	N1a1a1a1a	MargaryanWillerslevNature2020
VK533	Sweden_Viking_o2.SG_N1a1a1a1a1a1a_1000	N1a1a1a1a1a1a	MargaryanWillerslevNature2020
VK430	Sweden_Viking.SG_N1a1a1a1a1a_975	N1a1a1a1a1a	MargaryanWillerslevNature2020
VK461	Sweden_Viking.SG_N1a1a1a1a1a2a1a_975	N1a1a1a1a1a2a1a	MargaryanWillerslevNature2020
IIf	Estonia_Medieval.SG_N1a1a1a1a1a_575	N1a1a1a1a1a	SaagCurrentBiology2019
VK481	Estonia_EarlyViking.SG_N1a1a1a1a1a_1200	N1a1a1a1a1a	MargaryanWillerslevNature2020
VK489	Estonia_EarlyViking.SG_N1a1a1a1a1a1a_1200	N1a1a1a1a1a1a	MargaryanWillerslevNature2020
VK504	Estonia_EarlyViking.SG_N1a1a1a1a1a1_1200	N1a1a1a1a1a1	MargaryanWillerslevNature2020
VK505	Estonia_EarlyViking.SG_N1a1a1a1a1a1a_1200	N1a1a1a1a1a1a	MargaryanWillerslevNature2020
VK508	Estonia_EarlyViking.SG_N1a1a1a1a1a1_1200	N1a1a1a1a1a1	MargaryanWillerslevNature2020
VK512	Estonia_EarlyViking.SG_N1a1a1a1a1a1_1200	N1a1a1a1a1a1	MargaryanWillerslevNature2020
VK550	Estonia_EarlyViking.SG_N1a1a1a1a1a1a1_1200	N1a1a1a1a1a1a1	MargaryanWillerslevNature2020
X15_2	Estonia_BA.SG_R1a1a1b_3037	R1a1a1b	SaagCurrentBiology2019
ILS01_1	Estonia_Medieval.SG_R1a1a1b1a2b3a1c_388	R1a1a1b1a2b3a1c	SaagCurrentBiology2019
VK395	Sweden_Viking.SG_N1a1a1a1a1a2a1a_900	N1a1a1a1a1a2a1a	MargaryanWillerslevNature2020
VK399	Sweden_Viking.SG_N1a1a1a1a1a1_900	N1a1a1a1a1a1	MargaryanWillerslevNature2020
VK406	Sweden_Viking.SG_N1a1a1a1a1a1_900	N1a1a1a1a1a1	MargaryanWillerslevNature2020
V12	Estonia_IA.SG_N1a1a1a1a1a_2104	N1a1a1a1a1a	SaagCurrentBiology2019
IIa	Estonia_Medieval.SG_N1a1a1a1a1a_685	N1a1a1a1a1a	SaagCurrentBiology2019
0LS03_1	Estonia_Medieval.SG_R1a1a1b1a2a_740	R1a1a1b1a2a	SaagCurrentBiology2019
X11_1	Estonia_BA.SG_R1a1a1_2906	R1a1a1	SaagCurrentBiology2019
X17_2	Estonia_BA.SG_R1a1a1b1a2b_2819	R1a1a1b1a2b	SaagCurrentBiology2019
V9_2	Estonia_BA.SG_R1a1a1b1a2b3a1d_3072	R1a1a1b1a2b3a1d	SaagCurrentBiology2019
0LS11	Estonia_BA.SG_R1a1a1b1a3a1a5_2918	R1a1a1b1a3a1a5	SaagCurrentBiology2019
IIg	Estonia_Medieval.SG_N1a1a1a1a1a1a1b2_740	N1a1a1a1a1a1a1b2	SaagCurrentBiology2019
X02_1	Estonia_BA.SG_R1a1a1_2937	R1a1a1	SaagCurrentBiology2019
VII15_1	Russia_IA_Ingria.SG_R1a1a1b1a2b3a_1911	R1a1a1b1a2b3a	SaagCurrentBiology2019
VIII8_1	Russia_IA_Ingria.SG_R1a1a1b1a2b3_1813	R1a1a1b1a2b3	SaagCurrentBiology2019
0LS10	Estonia_IA.SG_N1a1a1a1a_2609	N1a1a1a1a	SaagCurrentBiology2019
V10_2	Estonia_IA.SG_R1a1a1b1a_2573	R1a1a1b1a	SaagCurrentBiology2019
V14_2	Estonia_BA.SG_R1a1a1b_3130	R1a1a1b	SaagCurrentBiology2019
X05_1	Estonia_BA.SGd.rel.s19_V14.SG_R1a1a1b_3049	R1a1a1b	SaagCurrentBiology2019
X10_1	Estonia_BA.SG_R1a1a1b_3075	R1a1a1b	SaagCurrentBiology2019
X08_1	Estonia_BA.SG_R1a1a1b1a2b_2819	R1a1a1b1a2b	SaagCurrentBiology2019
X09_1	Estonia_BA_o_lc.SG_R1a1a1_2740	R1a1a1	SaagCurrentBiology2019
VII4	Estonia_IA.SG_N1a1a1a1a1a_2493	N1a1a1a1a1a	SaagCurrentBiology2019
84001	Sweden_Viking.SG_N1a1a1a1a1a1_964	N1a1a1a1a1a1	KrzewinskaCurrentBiology2018
VK419	Norway_Viking.SG_N1a1a1a1a1a1_1200	N1a1a1a1a1a1	MargaryanWillerslevNature2020
BOO002	Russia_Bolshoy_N1a1a1a1a_3725	N1a1a1a1a	LamnidisNatureCommunications2018
BOO004	Russia_Bolshoy_N1a1a1a1a_3725	N1a1a1a1a	LamnidisNatureCommunications2018
Yana_Young	Russia_Yana_Medieval.SG_N1a1a1a1a4a1_761	N1a1a1a1a4a1	CarneseAmJPhysAnthropol2010

## Sheet: Table S3
Table S3. Distribution of paternal haplogroup frequencies across different populations, with haplogroups unified to the second-level classification.
Populaiton	C1	C2	D1	N1	O1	O2	Q1	R1	R2	E1	F	G2	I2	J1	J2	T1
North
Ethnic_minority_North
Mongolian_Inner_Mongolia	0	0.390244	0.0243902	0.0243902	0.0731707	0.365854	0.0243902	0.0487805	0	0	0	0	0.0487805	0	0	0
Han_North
Han_Gansu	0	0.14	0.04	0.1	0.14	0.46	0.08	0.02	0.02	0	0	0	0	0	0	0
Han_Henan	0	0.101382	0.00921659	0.0737327	0.133641	0.599078	0.0460829	0.0230415	0	0	0	0.00460829	0	0.00460829	0.00460829	0
Han_Shaanxi	0	0.115789	0.0421053	0.0947368	0.136842	0.505263	0.0421053	0.0526316	0	0.0105263	0	0	0	0	0	0
Han_Shandong	0	0.115607	0.0289017	0.0693642	0.138728	0.606936	0.017341	0.017341	0.00578035	0	0	0	0	0	0	0
Han_Shanxi	0	0.0852713	0	0.108527	0.155039	0.503876	0.0775194	0.0232558	0	0	0	0	0	0.0155039	0.0232558	0.00775194
South
Ethnic_minority_South
Bai_Guizhou	0	0	0.0384615	0.230769	0.0384615	0.692308	0	0	0	0	0	0	0	0	0	0
Bouyei_Guizhou	0	0	0.047619	0	0.238095	0.666667	0.047619	0	0	0	0	0	0	0	0	0
Dong_Guizhou	0	0.28	0	0.08	0.24	0.4	0	0	0	0	0	0	0	0	0	0
Hui_Hainan	0.0701754	0.105263	0	0	0.614035	0.0350877	0	0	0	0	0	0	0	0	0.175439	0
Hui_Sichuan	0.0357143	0.0714286	0.0357143	0	0.107143	0.714286	0	0.0357143	0	0	0	0	0	0	0	0
Li_Hainan	0.0106383	0.0319149	0	0.0106383	0.765957	0.180851	0	0	0	0	0	0	0	0	0	0
Manchu_Guizhou	0.0232558	0.0930233	0.0465116	0	0.55814	0.209302	0	0	0	0	0.0697674	0	0	0	0	0
Maonan_Guizhou	0	0	0.0434783	0	0.869565	0.0869565	0	0	0	0	0	0	0	0	0	0
Miao_Guizhou	0.0126582	0.0759494	0.0379747	0.0126582	0.291139	0.556962	0.0126582	0	0	0	0	0	0	0	0	0
Miao_Sichuan	0.0869565	0.0434783	0.0869565	0	0.130435	0.652174	0	0	0	0	0	0	0	0	0	0
Nanjing_Guizhou	0	0.0217391	0.0869565	0.108696	0.130435	0.630435	0	0	0	0	0.0217391	0	0	0	0	0
Qiang_Sichuan	0	0.0769231	0.0384615	0.0769231	0.346154	0.384615	0.0769231	0	0	0	0	0	0	0	0	0
She_Fujian	0	0.0465116	0	0.0232558	0.418605	0.488372	0.0232558	0	0	0	0	0	0	0	0	0
Tanka_Fujian	0	0.0350877	0.0175439	0.0350877	0.526316	0.385965	0	0	0	0	0	0	0	0	0	0
Tibetan_Sichuan	0	0	0.6	0	0.04	0.28	0	0.04	0	0	0	0	0	0	0.04	0
Tibetan_Xizang	0	0	0.636364	0.0909091	0	0.151515	0.030303	0.0606061	0	0	0	0	0	0	0.030303	0
Tujia_Guizhou	0	0.0833333	0.0166667	0.0166667	0.05	0.783333	0.0333333	0	0	0.0166667	0	0	0	0	0	0
Yao_Guizhou	0	0	0	0	0.0666667	0.933333	0	0	0	0	0	0	0	0	0	0
Zhuang_Guangxi	0.012987	0.0519481	0.025974	0.0194805	0.616883	0.272727	0	0	0	0	0	0	0	0	0	0
Han_South
Han_Chongqing	0	0.040404	0.040404	0.0808081	0.313131	0.494949	0.020202	0.010101	0	0	0	0	0	0	0	0
Han_Fujian	0	0.0891089	0	0.0594059	0.326733	0.50495	0.00990099	0.00990099	0	0	0	0	0	0	0	0
Han_Guangdong	0	0.0144928	0.00724638	0.0652174	0.355072	0.550725	0.00724638	0	0	0	0	0	0	0	0	0
Han_Guangxi	0	0.0301205	0.0542169	0.0361446	0.355422	0.518072	0.0060241	0	0	0	0	0	0	0	0	0
Han_Hainan	0	0.0410959	0.0273973	0.0547945	0.287671	0.589041	0	0	0	0	0	0	0	0	0	0
Han_Sichuan	0	0.193548	0.0322581	0.129032	0.193548	0.419355	0.0322581	0	0	0	0	0	0	0	0	0

## Sheet: Table S4
Table S4. Population diversity parameters across different groups.
Population	Haplogroup Diversity	Distirct		Population	Haplotype_Diversity	Standard_Deviation	Distirct		Population	Pi	Distirct		Population	Theta(S)	Distirct		Population	Tajima's D	P value	Distirct		Popualtion	Fu's FS	P value	Distirct
Qiang_Sichuan	0.996923	Ethnic Minority_Southwest		Qiang_Sichuan	0.996923	0.0389185	Ethnic Minority_Southwest		Dong_Guizhou	304.853	Ethnic Minority_Southwest		Han_Shaanxi	423.152	Han_North		Hui_Hainan	0.74949	0.825	Ethnic Minority_South		Dong_Guizhou	-0.47523	0.277	Ethnic Minority_Southwest
Han_Shaanxi	0.991041	Han_North		Han_Gansu	0.996735	0.021205	Han_North		Mongolian_Inner_Mongolia	301.573	Ethnic Minority_North		Han_Gansu	399.401	Han_North		Dong_Guizhou	0.05716	0.588	Ethnic Minority_Southwest		Miao_Sichuan	-0.69784	0.226	Ethnic Minority_Southwest
Han_Gansu	0.990204	Han_North		Dong_Guizhou	0.996667	0.0404824	Ethnic Minority_Southwest		Han_Sichuan	283.944	Han_South		Han_Henan	395.311	Han_North		Bai_Guizhou	-0.41671	0.381	Ethnic Minority_Southwest		Bouyei_Guizhou	-0.8996	0.195	Ethnic Minority_Southwest
Han_Shanxi	0.987524	Han_North		Han_Guangdong	0.99598	0.00892986	Han_South		Han_Gansu	256.325	Han_North		Han_Shandong	385.326	Han_North		Tibetan_Xizang	-0.52454	0.339	Ethnic Minority_Southwest		Qiang_Sichuan	-1.05807	0.186	Ethnic Minority_Southwest
Han_Guangdong	0.986671	Han_South		Han_Shaanxi	0.995969	0.0122122	Han_North		Han_Shaanxi	251.496	Han_North		Han_Shanxi	383.94	Han_North		Tibetan_Sichuan	-0.61302	0.277	Ethnic Minority_Southwest		Han_Sichuan	-1.35184	0.158	Han_South
Han_Hainan	0.986301	Han_South		Han_Shanxi	0.995761	0.00950467	Han_North		Han_Shandong	233.525	Han_North		Mongolian_Inner_Mongolia	378.634	Ethnic Minority_North		Mongolian_Inner_Mongolia	-0.75579	0.242	Ethnic Minority_North		Bai_Guizhou	-1.6704	0.13	Ethnic Minority_Southwest
Han_Chongqing	0.985364	Han_South		Bouyei_Guizhou	0.995238	0.0482199	Ethnic Minority_Southwest		Qiang_Sichuan	231.317	Ethnic Minority_Southwest		Han_Chongqing	371.376	Han_South		Han_Sichuan	-0.82886	0.218	Han_South		Tibetan_Sichuan	-1.4815	0.118	Ethnic Minority_Southwest
Han_Henan	0.985322	Han_North		Han_Sichuan	0.993548	0.0342982	Han_South		Han_Shanxi	230.919	Han_North		Qiang_Sichuan	365.57	Ethnic Minority_Southwest		Miao_Sichuan	-0.83751	0.203	Ethnic Minority_Southwest		Hui_Sichuan	-1.79402	0.117	Ethnic Minority_Southwest
Han_Sichuan	0.984946	Han_South		Han_Fujian	0.992673	0.0126936	Han_South		Han_Henan	226.597	Han_North		Han_Sichuan	355.445	Han_South		Manchu_Guizhou	-0.89131	0.19	Ethnic Minority_Southwest		Mongolian_Inner_Mongolia	-2.52814	0.083	Ethnic Minority_North
Han_Shandong	0.984407	Han_North		Han_Chongqing	0.99196	0.0131981	Han_South		Miao_Sichuan	222.257	Ethnic Minority_Southwest		Hui_Sichuan	347.685	Ethnic Minority_Southwest		Tanka_Fujian	-1.19364	0.105	Ethnic Minority_South		Tibetan_Xizang	-2.90537	0.06	Ethnic Minority_Southwest
Bouyei_Guizhou	0.980952	Ethnic Minority_Southwest		Han_Hainan	0.991248	0.0170763	Han_South		Hui_Hainan	214.061	Ethnic Minority_South		Tujia_Guizhou	328.529	Ethnic Minority_Southwest		Han_Fujian	-1.139	0.094	Han_South		Maonan_Guizhou	-3.17469	0.058	Ethnic Minority_Southwest
Mongolian_Inner_Mongolia	0.976829	Ethnic Minority_North		Han_Henan	0.989418	0.00815174	Han_North		Han_Fujian	212.285	Han_South		Zhuang_Guangxi	321.338	Ethnic Minority_South		Nanjing_Guizhou	-1.21662	0.087	Ethnic Minority_Southwest		Han_Gansu	-4.48691	0.043	Han_North
Dong_Guizhou	0.976667	Ethnic Minority_Southwest		Han_Shandong	0.988708	0.00962702	Han_North		Han_Chongqing	203.048	Han_South		Han_Fujian	320.008	Han_South		Miao_Guizhou	-1.30016	0.083	Ethnic Minority_Southwest		Manchu_Guizhou	-4.17758	0.034	Ethnic Minority_Southwest
Han_Fujian	0.975842	Han_South		Han_Guangxi	0.987952	0.00993587	Han_South		Manchu_Guizhou	201.657	Ethnic Minority_Southwest		Han_Guangxi	309.522	Han_South		She_Fujian	-1.30105	0.082	Ethnic Minority_South		She_Fujian	-4.54157	0.028	Ethnic Minority_South
Han_Guangxi	0.974443	Han_South		Mongolian_Inner_Mongolia	0.986585	0.0290709	Ethnic Minority_North		Miao_Guizhou	187.077	Ethnic Minority_Southwest		Han_Hainan	301.802	Han_South		Bouyei_Guizhou	-1.38564	0.068	Ethnic Minority_Southwest		Nanjing_Guizhou	-5.33744	0.023	Ethnic Minority_Southwest
Zhuang_Guangxi	0.960954	Ethnic Minority_South		Zhuang_Guangxi	0.98226	0.0120106	Ethnic Minority_South		Han_Hainan	186.582	Han_South		Dong_Guizhou	300.586	Ethnic Minority_Southwest		Han_Gansu	-1.31017	0.066	Han_North		Hui_Hainan	-6.87371	0.017	Ethnic Minority_South
Tanka_Fujian	0.910401	Ethnic Minority_South		Miao_Sichuan	0.976285	0.0508324	Ethnic Minority_Southwest		Hui_Sichuan	185.106	Ethnic Minority_Southwest		Miao_Guizhou	296.944	Ethnic Minority_Southwest		Han_Shanxi	-1.32693	0.063	Han_North		Tanka_Fujian	-8.15831	0.009	Ethnic Minority_South
Li_Hainan	0.885381	Ethnic Minority_South		Tanka_Fujian	0.95802	0.0295845	Ethnic Minority_South		She_Fujian	184.692	Ethnic Minority_South		Han_Guangdong	293.228	Han_South		Han_Hainan	-1.34416	0.062	Han_South		Miao_Guizhou	-14.5535	0.008	Ethnic Minority_Southwest
Hui_Hainan	0.875313	Ethnic Minority_South		Miao_Guizhou	0.956508	0.0242803	Ethnic Minority_Southwest		Han_Guangxi	181.13	Han_South		She_Fujian	283.585	Ethnic Minority_South		Qiang_Sichuan	-1.48049	0.053	Ethnic Minority_Southwest		Tujia_Guizhou	-9.40995	0.006	Ethnic Minority_Southwest
She_Fujian	0.861573	Ethnic Minority_South		Li_Hainan	0.944406	0.0227805	Ethnic Minority_South		Nanjing_Guizhou	179.148	Ethnic Minority_Southwest		Miao_Sichuan	276.362	Ethnic Minority_Southwest		Han_Shandong	-1.29107	0.052	Han_North		Han_Shaanxi	-15.8723	0.004	Han_North
Miao_Sichuan	0.826087	Ethnic Minority_Southwest		She_Fujian	0.905869	0.0431519	Ethnic Minority_South		Tanka_Fujian	177.662	Ethnic Minority_South		Manchu_Guizhou	265.095	Ethnic Minority_Southwest		Han_Guangxi	-1.36162	0.052	Han_South		Han_Hainan	-12.5492	0.003	Han_South
Manchu_Guizhou	0.819491	Ethnic Minority_Southwest		Hui_Hainan	0.897243	0.0387527	Ethnic Minority_South		Zhuang_Guangxi	172.582	Ethnic Minority_South		Nanjing_Guizhou	264.394	Ethnic Minority_Southwest		Han_Henan	-1.3751	0.052	Han_North		Yao_Guizhou	-10.4265	0.003	Ethnic Minority_Southwest
Bai_Guizhou	0.8	Ethnic Minority_Southwest		Tibetan_Xizang	0.88447	0.0523527	Ethnic Minority_Southwest		Tibetan_Sichuan	169.92	Ethnic Minority_Southwest		Tanka_Fujian	263.69	Ethnic Minority_South		Han_Shaanxi	-1.39464	0.049	Han_North		Han_Fujian	-20.7294	0.001	Han_South
Miao_Guizhou	0.742941	Ethnic Minority_Southwest		Nanjing_Guizhou	0.858937	0.0428214	Ethnic Minority_Southwest		Tujia_Guizhou	169.267	Ethnic Minority_Southwest		Bouyei_Guizhou	244.042	Ethnic Minority_Southwest		Li_Hainan	-1.4273	0.043	Ethnic Minority_South		Han_Guangxi	-25.9051	0	Han_South
Tibetan_Xizang	0.727273	Ethnic Minority_Southwest		Hui_Sichuan	0.851852	0.0582695	Ethnic Minority_Southwest		Bai_Guizhou	168.062	Ethnic Minority_Southwest		Li_Hainan	241.047	Ethnic Minority_South		Han_Guangdong	-1.47735	0.024	Han_South		Han_Chongqing	-20.7565	0	Han_South
Hui_Sichuan	0.719577	Ethnic Minority_Southwest		Manchu_Guizhou	0.851606	0.0438915	Ethnic Minority_Southwest		Tibetan_Xizang	167.947	Ethnic Minority_Southwest		Tibetan_Sichuan	202.068	Ethnic Minority_Southwest		Zhuang_Guangxi	-1.53429	0.022	Ethnic Minority_South		Han_Shandong	-26.7091	0	Han_North
Nanjing_Guizhou	0.716908	Ethnic Minority_Southwest		Tibetan_Sichuan	0.84	0.060016	Ethnic Minority_Southwest		Bouyei_Guizhou	162.538	Ethnic Minority_Southwest		Tibetan_Xizang	193.668	Ethnic Minority_Southwest		Han_Chongqing	-1.55085	0.019	Han_South		Han_Guangdong	-25.8501	0	Han_South
Tujia_Guizhou	0.694915	Ethnic Minority_Southwest		Bai_Guizhou	0.833846	0.0671995	Ethnic Minority_Southwest		Han_Guangdong	162.196	Han_South		Bai_Guizhou	187.371	Ethnic Minority_Southwest		Tujia_Guizhou	-1.73468	0.013	Ethnic Minority_Southwest		Han_Shanxi	-27.4065	0	Han_North
Tibetan_Sichuan	0.683333	Ethnic Minority_Southwest		Tujia_Guizhou	0.764407	0.0358758	Ethnic Minority_Southwest		Li_Hainan	140.779	Ethnic Minority_South		Hui_Hainan	176.083	Ethnic Minority_South		Hui_Sichuan	-1.85084	0.013	Ethnic Minority_Southwest		Han_Henan	-26.259	0	Han_North
Maonan_Guizhou	0.581028	Ethnic Minority_Southwest		Yao_Guizhou	0.597701	0.0640548	Ethnic Minority_Southwest		Maonan_Guizhou	71.522	Ethnic Minority_Southwest		Maonan_Guizhou	156.605	Ethnic Minority_Southwest		Yao_Guizhou	-2.02671	0.007	Ethnic Minority_Southwest		Li_Hainan	-25.1635	0	Ethnic Minority_South
Yao_Guizhou	0.190805	Ethnic Minority_Southwest		Maonan_Guizhou	0.581028	0.0556526	Ethnic Minority_Southwest		Yao_Guizhou	32.947	Ethnic Minority_Southwest		Yao_Guizhou	68.9106	Ethnic Minority_Southwest		Maonan_Guizhou	-2.21425	0.001	Ethnic Minority_Southwest		Zhuang_Guangxi	-25.9105	0	Ethnic Minority_South
Note: mean values of haplogroup diversity, the three high-value ethnic minority groups from the southwestern region are marked in bold.				Note: mean values of haplotype diversity, the three high-value ethnic minority groups from the southwestern region are highlighted in blue font.					Note: mean values of Pi, the three high-value ethnic minority groups from the southwestern region are highlighted in blue font.				Note: mean values of Theta(S)				Note: populations that showed significant results in both Tajima's D and Fu's FS are marked in bold.					Note: populations that showed significant results in both Tajima's D and Fu's FS are marked in bold.
Distirct	Mean			Distirct	Mean				Distirct	Mean			Distirct	Mean
Han_North	0.9877			Ethnic Minority_Southwest(3/14)	0.996276				Ethnic Minority_North	301.573			Han_North	397.426
Ethnic Minority_Southwest(3/14)	0.984847			Han_North	0.994286				Ethnic Minority_Southwest(3/14)	252.809			Ethnic Minority_North	378.634
Han_South	0.982261			Han_South	0.992227				Han_North	239.772			Han_South	325.23
Ethnic Minority_North	0.976829			Ethnic Minority_North	0.986585				Han_South	204.864			Ethnic Minority_South	257.149
Ethnic Minority_South	0.898724			Ethnic Minority_South	0.93756				Ethnic Minority_South	177.955			Ethnic Minority_Southwest	249.845
Ethnic Minority_Southwest(11/14)	0.682032			Ethnic Minority_Southwest(11/14)	0.817876				Ethnic Minority_Southwest(11/14)	154.108

## Sheet: Table S5
Table S5. The Fst value matrix (upper right triangle) and the corresponding p-values (lower left triangle) for the study populations.
Population	Bai_Guizhou	Bouyei_Guizhou	Dong_Guizhou	Han_Guangxi	Han_Chongqing	Han_Shaanxi	Han_Shandong	Han_Guangdong	Han_Shanxi	Han_Fujian	Han_Gansu	Han_Hainan	Han_Henan	Han_Sichuan	Hui_Sichuan	Hui_Hainan	Li_Hainan	Manchu_Guizhou	Maonan_Guizhou	Miao_Sichuan	Miao_Guizhou	Mongolian_Inner_Mongolia	Nanjing_Guizhou	Qiang_Sichuan	She_Fujian	Tanka_Fujian	Tibetan_Sichuan	Tibetan_Xizang	Tujia_Guizhou	Yao_Guizhou	Zhuang_Guangxi
Bai_Guizhou	0	0.10705	0.15587	0.08529	0.06858	0.07016	0.05198	0.08288	0.06961	0.07917	0.09151	0.0632	0.05348	0.10605	0.08279	0.23967	0.25699	0.17781	0.41848	0.18066	0.18759	0.19788	0.03211	0.092	0.15408	0.13456	0.3029	0.34509	0.15015	0.43724	0.18327
Bouyei_Guizhou	0	0	0.09122	0	0.00274	0.02086	0.01787	0	0.01713	0.01786	0.03694	0	0.0145	0.05147	0.0911	0.13932	0.11045	0.08925	0.29817	0.03857	0.0574	0.15966	0.07959	0.00354	0.0357	0.01941	0.27052	0.3264	0.1129	0.33553	0.05042
Dong_Guizhou	0	0.01455	0	0.10775	0.07413	0.02661	0.04287	0.13439	0.04815	0.0599	0.01975	0.09301	0.04964	0	0.10372	0.07893	0.1814	0.06891	0.26559	0.06571	0.10008	0.02298	0.15271	0.02708	0.09548	0.09558	0.19586	0.2328	0.14226	0.34089	0.126
Han_Guangxi	0.00033	0.57223	0	0	0.01058	0.03757	0.02866	0.00035	0.03825	0.02006	0.05692	0.00046	0.02763	0.06823	0.08431	0.13262	0.07324	0.08635	0.1856	0.08238	0.0829	0.18825	0.06482	0.01129	0.04789	0.02253	0.24792	0.30384	0.11426	0.2513	0.03467
Han_Chongqing	0.00033	0.32694	0.00099	0.01455	0	0.01292	0.01608	0.00994	0.01373	0.00053	0.0212	0	0.01224	0.03425	0.06162	0.09638	0.09599	0.06094	0.22218	0.06143	0.07375	0.15021	0.07473	0	0.02179	0.01102	0.22319	0.27126	0.0957	0.25432	0.05886
Han_Shaanxi	0.00033	0.07306	0.0486	0	0.02116	0	0.00467	0.04824	0	0.02141	0	0.02751	0.00101	0	0.04277	0.09543	0.13157	0.05483	0.21733	0.04471	0.07827	0.07007	0.07528	0	0.05882	0.0477	0.15568	0.19341	0.08331	0.23905	0.08256
Han_Shandong	0.00562	0.10678	0.01421	0	0.0086	0.13223	0	0.03818	0.00733	0.01627	0.01537	0.01422	0	0.0156	0.04128	0.12719	0.13792	0.07167	0.23401	0.06418	0.08953	0.0988	0.04465	0.00853	0.06384	0.04748	0.18639	0.23375	0.07694	0.22935	0.08987
Han_Guangdong	0	0.44562	0	0.36562	0.02711	0	0	0	0.04397	0.02115	0.06967	0.00134	0.03396	0.0862	0.09465	0.14951	0.08331	0.10096	0.21343	0.097	0.08649	0.21982	0.07787	0.02085	0.0448	0.02387	0.29877	0.35159	0.12361	0.26092	0.04577
Han_Shanxi	0.00066	0.0886	0.00562	0	0.00959	0.57223	0.04496	0	0	0.02375	0.00235	0.02652	0.00242	0.01242	0.05867	0.11444	0.13701	0.0614	0.22993	0.06013	0.09074	0.10444	0.07525	0	0.06211	0.04385	0.19364	0.23145	0.09171	0.24346	0.08959
Han_Fujian	0.00066	0.10215	0.00727	0.00165	0.37488	0.00694	0.00893	0.00066	0.00264	0	0.02969	0.00131	0.01776	0.03548	0.07173	0.08377	0.10596	0.06355	0.23894	0.0672	0.07082	0.13804	0.07156	0.01042	0.01385	0.01504	0.23018	0.28369	0.09445	0.24411	0.0739
Han_Gansu	0.00033	0.03107	0.12397	0	0.01223	0.96661	0.04	0	0.28033	0.00727	0	0.0452	0.00898	0	0.04953	0.08433	0.1485	0.05413	0.23898	0.04454	0.08205	0.05155	0.10539	0	0.06354	0.0596	0.15873	0.19289	0.08686	0.27439	0.09582
Han_Hainan	0.00264	0.4443	0.00033	0.37058	0.42116	0.00198	0.01917	0.3362	0.00264	0.31702	0.00132	0	0.01604	0.05688	0.07495	0.12904	0.10954	0.0904	0.24816	0.07819	0.0885	0.1698	0.0513	0.01514	0.03308	0.01727	0.25529	0.31245	0.0974	0.27799	0.06621
Han_Henan	0.0043	0.1319	0.00727	0	0.01157	0.29455	0.63339	0	0.18347	0.00298	0.09488	0.01025	0	0.0166	0.0333	0.1255	0.12968	0.06969	0.22628	0.06458	0.08446	0.10683	0.05864	0.0009	0.06093	0.04618	0.19733	0.24256	0.07334	0.22386	0.08328
Han_Sichuan	0.00099	0.03339	0.86149	0	0.00496	0.47107	0.09256	0	0.11107	0.01917	0.61256	0.00331	0.06083	0	0.06937	0.07756	0.15588	0.05067	0.24465	0.04344	0.0808	0.03533	0.11222	0	0.07303	0.06627	0.1675	0.20046	0.113	0.30225	0.09615
Hui_Sichuan	0.00397	0.00231	0.00793	0	0.00033	0.00893	0.01157	0	0.00099	0.00099	0.01289	0.00033	0.01587	0.01322	0	0.19134	0.22279	0.10417	0.36228	0.1193	0.13598	0.12661	0.13169	0.05671	0.13256	0.11763	0.27002	0.32241	0.10052	0.38357	0.1484
Hui_Hainan	0	0	0.0043	0	0	0	0	0	0	0	0	0	0	0.00397	0	0	0.12243	0.08476	0.23358	0.13138	0.13036	0.13568	0.22276	0.07011	0.08039	0.09218	0.23515	0.27212	0.21424	0.37352	0.11097
Li_Hainan	0	0	0	0	0	0	0	0	0	0	0	0	0	0	0	0	0	0.12292	0.1122	0.20138	0.15125	0.26479	0.22813	0.07905	0.10937	0.06504	0.37782	0.41776	0.24507	0.40802	0.01046
Manchu_Guizhou	0	0.00165	0.01851	0	0.00066	0.00066	0.00033	0	0	0.00033	0.00198	0	0.00033	0.0205	0.00099	0.00066	0	0	0.2441	0.10756	0.10972	0.11555	0.1745	0.02516	0.09336	0.04966	0.23408	0.27446	0.16213	0.36278	0.0847
Maonan_Guizhou	0	0	0	0	0	0	0	0	0	0	0	0	0	0	0	0	0.00033	0	0	0.32816	0.27305	0.31407	0.35678	0.20006	0.2838	0.21861	0.49214	0.50566	0.37615	0.70779	0.09557
Miao_Sichuan	0	0.05091	0.02612	0	0.00099	0.01322	0.00364	0	0.00198	0.0043	0.01785	0.00132	0.00397	0.04331	0.00066	0.00033	0	0.00033	0	0	0.01998	0.11998	0.16933	0.05121	0.0566	0.08988	0.22096	0.26993	0.14723	0.20207	0.13238
Miao_Guizhou	0	0.01223	0.00099	0	0	0	0	0	0	0	0	0	0	0.00231	0	0	0	0	0	0.1157	0	0.17501	0.18349	0.07276	0.04291	0.09081	0.27535	0.32388	0.15113	0.1023	0.11119
Mongolian_Inner_Mongolia	0	0.00033	0.11934	0	0	0.00033	0	0	0	0	0.00826	0	0	0.06446	0.00033	0	0	0.00033	0	0.00231	0	0	0.19683	0.09003	0.18229	0.18024	0.16439	0.19209	0.17876	0.36605	0.20743
Nanjing_Guizhou	0.07438	0.00562	0	0	0	0	0.00364	0	0	0	0	0.00066	0.00033	0.00033	0	0	0	0	0	0	0	0	0	0.0903	0.15153	0.12345	0.25467	0.31063	0.15835	0.38917	0.1568
Qiang_Sichuan	0.00066	0.37124	0.13157	0.14678	0.6519	0.74512	0.17124	0.04694	0.57587	0.17785	0.64562	0.10545	0.3557	0.4724	0.01421	0.00529	0.00099	0.09223	0	0.01818	0.00331	0.00331	0.00132	0	0.04319	0.01375	0.19854	0.23994	0.10095	0.34352	0.02843
She_Fujian	0	0.04099	0.00099	0	0.01719	0.00033	0.00033	0.00066	0	0.07934	0.00066	0.00826	0	0.00231	0	0.00033	0	0	0	0.00959	0.00595	0	0	0.01521	0	0.01712	0.2964	0.34852	0.14282	0.25584	0.08859
Tanka_Fujian	0	0.10777	0.00264	0.00397	0.06083	0.00066	0.00066	0.00529	0	0.04099	0.00033	0.03273	0	0.00033	0	0	0	0.00099	0	0	0	0	0	0.14149	0.07934	0	0.28474	0.33472	0.14335	0.32152	0.04564
Tibetan_Sichuan	0	0	0	0	0	0	0	0	0	0	0	0	0	0	0	0	0	0.00033	0	0	0	0	0	0	0	0	0	0	0.30621	0.57571	0.29258
Tibetan_Xizang	0	0	0	0	0	0	0	0	0	0	0	0	0	0	0	0	0	0	0	0	0	0	0	0	0	0	0.50281	0	0.35562	0.59197	0.33724
Tujia_Guizhou	0	0.00132	0.00066	0	0	0	0	0	0	0	0	0	0	0	0.00066	0	0	0	0	0	0	0	0	0.00099	0	0	0	0	0	0.33933	0.18367
Yao_Guizhou	0	0	0	0	0	0	0	0	0	0	0	0	0	0	0	0	0	0	0	0	0	0	0	0	0	0	0	0	0	0	0.3169
Zhuang_Guangxi	0	0.01355	0.00033	0	0	0	0	0	0	0	0	0	0	0	0	0	0.03471	0	0	0.00033	0	0	0	0.03174	0	0	0	0	0	0	0

## Sheet: Table S6
Table S6. The Fst value matrix (upper right triangle) and the corresponding p-values (lower left triangle) for the 82 studied and reference populations.
Population	Bai_Guizhou	Balochi_Pakistan	Bedouin_Israel	Bengali_Bangladesh	Black_Tai_Thailand	Bouyei_Guizhou	Brahui_Pakistan	Burusho_Pakistan	Central_Thai_Thailand	Colao_Vietnam	Dao_Vietnam	Dong_Guizhou	Dungan_Kazakhstan	Ede_Vietnam	Giarai_Vietnam	Han_Chongqing	Han_Fujian	Han_Gansu	Han_Guangdong	Han_Guangxi	Han_Hainan	Han_Henan	Han_Shaanxi	Han_Shandong	Han_Shanxi	Han_Sichuan	Hanhi_Vietnam	Hazara_Afghanistan	Hazara_Pakistan	Hmong_Thailand	Hmong_Vietnam	Htin_Thailand	Hui_Hainan	Hui_Sichuan	IuMien_Thailand	Karen_Thailand	Khmer_Thailand	Khonmueang_Thailand	Kinh_Vietnam	Kyrgyz_Kyrgyzstan	Lachi_Vietnam	Lahu_Thailand	Lahu_Vietnam	Lao_Laos	Lao_Thailand	Lawa_Thailand	Li_Hainan	Lolo_Vietnam	Lue_Thailand
Bai_Guizhou	0	0.2946	0.4785	0.2628	0.5011	0.0979	0.2825	0.2692	0.1272	0.509	0.0838	0.1807	0.1394	0.4839	0.3907	0.0916	0.1007	0.0986	0.0754	0.0953	0.0681	0.0671	0.0898	0.065	0.1136	0.1389	0.0948	0.3571	0.3394	0.0203	0.2477	0.635	0.3014	0.0314	0.2261	0.0683	0.4759	0.161	0.254	0.4221	0.2862	0.2971	0.2283	0.2736	0.3628	0.3847	0.3287	0.461	0.2458
Balochi_Pakistan	0	0	0.2611	0.0484	0.3846	0.1568	0	0.0554	0.1206	0.3703	0.2329	0.1399	0.0786	0.3205	0.28	0.1485	0.171	0.1172	0.1921	0.1901	0.1859	0.1781	0.1228	0.1826	0.1276	0.1255	0.1626	0.1183	0.1289	0.2839	0.1525	0.4947	0.1758	0.2939	0.1774	0.2271	0.3595	0.2591	0.1876	0.0912	0.2405	0.2074	0.1822	0.2413	0.2906	0.3136	0.2625	0.3253	0.2192
Bedouin_Israel	0	0	0	0.2805	0.5592	0.3505	0.2138	0.303	0.2967	0.5431	0.4015	0.3274	0.2992	0.5231	0.4767	0.3007	0.3232	0.2901	0.3368	0.3324	0.3421	0.3204	0.2847	0.3256	0.2747	0.3059	0.3406	0.3646	0.3569	0.4332	0.3247	0.6525	0.338	0.4773	0.3619	0.388	0.5259	0.4181	0.3554	0.4119	0.4145	0.3847	0.3619	0.4128	0.4451	0.4768	0.4103	0.4974	0.3995
Bengali_Bangladesh	0	0	0	0	0.3289	0.1455	0.0416	0.0392	0.115	0.3185	0.2058	0.1329	0.085	0.2845	0.2502	0.1406	0.1613	0.1152	0.176	0.1742	0.1717	0.1676	0.1223	0.1706	0.1246	0.1196	0.1485	0.1435	0.1614	0.2538	0.134	0.4105	0.1578	0.2586	0.1629	0.2033	0.3099	0.2276	0.1657	0.1577	0.2201	0.195	0.1713	0.2123	0.2566	0.2753	0.236	0.2849	0.1957
Black_Tai_Thailand	0	0	0	0	0	0.2786	0.3737	0.3875	0.165	0.0018	0.2351	0.3186	0.3642	0	0	0.2514	0.3001	0.2949	0.2188	0.2047	0.2933	0.2845	0.2682	0.2979	0.2595	0.284	0.2488	0.4518	0.4399	0.4164	0.2844	0.0179	0.2636	0.4457	0.1631	0.2623	0	0.1544	0.0888	0.5068	0.2786	0.3299	0.2452	0.0459	0.0078	0.0417	0.062	0.0241	0.0637
Bouyei_Guizhou	0.009	0	0	0	0	0	0.1401	0.134	0.0039	0.29	0.0215	0.0403	0.0349	0.2518	0.1701	0	0.0166	0	0	0	0	0	0	0	0	0.0107	0.021	0.2159	0.1847	0.0709	0.1087	0.4286	0.1459	0.0624	0.0083	0.0251	0.266	0.0414	0.0488	0.2837	0.132	0.1549	0.1157	0.0889	0.1547	0.2088	0.1355	0.2326	0.0542
Brahui_Pakistan	0	0.5135	0	0.018	0	0	0	0.0514	0.1124	0.3571	0.2222	0.123	0.0479	0.3118	0.2727	0.1346	0.1579	0.1031	0.1798	0.1769	0.1716	0.1636	0.1108	0.1684	0.1091	0.109	0.1529	0.1043	0.141	0.2732	0.1342	0.4811	0.1641	0.283	0.1587	0.2175	0.3486	0.2488	0.173	0.1009	0.2303	0.1964	0.1722	0.2304	0.2802	0.3031	0.2518	0.3135	0.2069
Burusho_Pakistan	0	0.009	0	0.018	0	0	0.009	0	0.1186	0.3722	0.209	0.1119	0.0816	0.3293	0.2811	0.1271	0.1474	0.0963	0.1689	0.1669	0.1611	0.1531	0.1072	0.1545	0.1109	0.0999	0.1355	0.1498	0.1532	0.2505	0.1288	0.5052	0.159	0.2668	0.1609	0.2025	0.3612	0.2375	0.1696	0.1952	0.2282	0.194	0.17	0.2255	0.2824	0.3083	0.2522	0.3236	0.2042
Central_Thai_Thailand	0	0	0	0	0	0.3333	0	0	0	0.1835	0.025	0.0572	0.0536	0.1485	0.0956	0.027	0.0493	0.0311	0.0175	0.0146	0.0332	0.0368	0.0251	0.0432	0.0349	0.0353	0.0219	0.1864	0.1841	0.1002	0.0919	0.2562	0.1218	0.0889	0.0236	0.0364	0.1626	0.0295	0.0335	0.2077	0.1097	0.1381	0.0955	0.0476	0.0938	0.1329	0.0876	0.1531	0.0297
Colao_Vietnam	0	0	0	0	0.3153	0	0	0	0	0	0.263	0.303	0.3622	0	0.02	0.2545	0.3074	0.2975	0.2357	0.2227	0.305	0.3008	0.2737	0.3116	0.2624	0.2725	0.2587	0.4342	0.4179	0.4386	0.2713	0.011	0.2392	0.473	0.1669	0.2893	0	0.1944	0.0892	0.4954	0.2704	0.3227	0.2246	0.0725	0.0251	0.0192	0.0604	0.0224	0.0862
Dao_Vietnam	0.0451	0	0	0	0	0.1622	0	0	0.027	0	0	0.115	0.111	0.2298	0.1424	0.0412	0.0576	0.0682	0.0019	0.0101	0.0284	0.0482	0.0596	0.0537	0.0767	0.0838	0.0123	0.2888	0.2747	0.0709	0.1503	0.3741	0.1717	0.0469	0.0799	0.0001	0.2337	0.0008	0.0825	0.348	0.1235	0.1856	0.1189	0.0637	0.1357	0.1744	0.1181	0.2301	0.0437
Dong_Guizhou	0	0	0	0	0	0.0901	0	0	0	0	0	0	0.0582	0.2829	0.223	0.0224	0.035	0.0158	0.0669	0.0592	0.0495	0.0399	0.0142	0.034	0.0157	0	0.041	0.1859	0.1532	0.1348	0.0486	0.4407	0.0931	0.1672	0.0541	0.1228	0.298	0.1409	0.067	0.2628	0.1386	0.1575	0.1269	0.1413	0.2065	0.2355	0.1593	0.2676	0.1163
Dungan_Kazakhstan	0.009	0	0	0	0	0.1081	0.009	0	0	0	0	0.027	0	0.3196	0.2527	0.043	0.0613	0.0139	0.0751	0.0708	0.0593	0.0439	0.0235	0.0483	0.0269	0.0322	0.0593	0.1219	0.1304	0.1111	0.0883	0.4956	0.1533	0.13	0.0957	0.0964	0.3413	0.1452	0.1256	0.196	0.1852	0.1586	0.1364	0.171	0.2488	0.2823	0.2206	0.2968	0.1491
Ede_Vietnam	0	0	0	0	0.7838	0	0	0	0	0.4144	0	0	0	0	0	0.2381	0.2882	0.2678	0.215	0.2012	0.2813	0.2765	0.2487	0.2891	0.242	0.2511	0.2275	0.3987	0.391	0.4081	0.251	0.0209	0.2396	0.4327	0.141	0.2536	0	0.1563	0.0739	0.4467	0.2658	0.2961	0.2137	0.0455	0.0071	0.034	0.0613	0.0119	0.063
Giarai_Vietnam	0	0	0	0	0.5676	0	0	0	0	0.1081	0	0	0	0.5766	0	0.179	0.2266	0.2068	0.1475	0.1366	0.2111	0.2128	0.1916	0.2247	0.1888	0.1915	0.1541	0.3543	0.3429	0.3278	0.1965	0.0766	0.2042	0.3309	0.0856	0.1715	0	0.077	0.0351	0.4103	0.2104	0.2456	0.1641	0	0	0.0205	0.0343	0.0189	0.0089
Han_Chongqing	0	0	0	0	0	0.6216	0	0	0	0	0.009	0.0721	0.036	0	0	0	0.0016	0.0034	0.0083	0.0064	0	0.0148	0.0022	0.0118	0.0104	0.0068	0.0268	0.1973	0.168	0.0809	0.098	0.3432	0.0995	0.084	0.0416	0.0519	0.2449	0.0751	0.0688	0.2529	0.0825	0.1515	0.1139	0.1089	0.163	0.198	0.1248	0.2239	0.0765
Han_Fujian	0	0	0	0	0	0.2252	0	0	0	0	0	0.027	0	0	0	0.3243	0	0.0185	0.0239	0.0243	0	0.0237	0.0185	0.0207	0.0312	0.0293	0.0421	0.2194	0.1971	0.0829	0.1169	0.3927	0.1005	0.0851	0.0894	0.0736	0.299	0.1066	0.1105	0.273	0.0763	0.1805	0.1571	0.1506	0.2081	0.2552	0.1553	0.28	0.1165
Han_Gansu	0	0	0	0	0	0.5225	0	0	0.009	0	0	0.1261	0.1441	0	0	0.1622	0.0631	0	0.0301	0.0267	0.0139	0.0052	0	0.0041	0	0	0.0327	0.149	0.1335	0.0757	0.0837	0.4034	0.1275	0.0856	0.0494	0.0657	0.2846	0.1009	0.081	0.2117	0.1373	0.1447	0.1209	0.1333	0.1995	0.234	0.1714	0.2532	0.1037
Han_Guangdong	0.009	0	0	0	0	0.6396	0	0	0	0	0.3784	0	0	0	0	0.0721	0.018	0	0	0	0.0018	0.0225	0.0245	0.0245	0.0368	0.0416	0.0177	0.2413	0.2207	0.0677	0.131	0.3154	0.1389	0.0554	0.0462	0.018	0.2181	0.0292	0.0659	0.2926	0.0978	0.1673	0.1143	0.0785	0.1351	0.1711	0.112	0.2102	0.0482
Han_Guangxi	0	0	0	0	0	0.7117	0	0	0.018	0	0.1351	0.009	0	0	0	0.1081	0.009	0.009	0.6396	0	0.0031	0.0222	0.0206	0.0231	0.0323	0.035	0.0222	0.238	0.2155	0.0734	0.1177	0.2962	0.1322	0.0627	0.0294	0.0239	0.2039	0.0278	0.0538	0.2893	0.095	0.1636	0.1195	0.0692	0.1225	0.1661	0.1016	0.1887	0.043
Han_Hainan	0	0	0	0	0	0.5135	0	0	0	0	0.018	0.018	0.009	0	0	0.5405	0.4144	0.0901	0.3423	0.2252	0	0.008	0.0094	0.0061	0.0232	0.0299	0.0306	0.2366	0.2113	0.0565	0.1298	0.4006	0.136	0.052	0.0659	0.0397	0.2906	0.0719	0.0985	0.2926	0.102	0.1811	0.145	0.1307	0.1949	0.2398	0.1554	0.2701	0.0952
Han_Henan	0.018	0	0	0	0	0.5315	0	0	0	0	0	0.027	0.009	0	0	0.009	0.009	0.1892	0	0	0.1261	0	0.0033	0	0.0111	0.0189	0.0327	0.2245	0.2	0.0371	0.1193	0.3698	0.1755	0.0395	0.0665	0.0466	0.2814	0.0794	0.1013	0.2736	0.1626	0.1735	0.1501	0.1382	0.202	0.2391	0.1844	0.2672	0.1119
Han_Shaanxi	0	0	0	0	0	0.6126	0	0	0	0	0	0.1532	0.0631	0	0	0.2973	0.018	0.982	0	0	0.1081	0.2072	0	0.0018	0	0	0.0298	0.1649	0.1435	0.0665	0.0862	0.361	0.132	0.0754	0.0409	0.0578	0.2596	0.0871	0.076	0.2147	0.1356	0.1451	0.1178	0.1224	0.1835	0.2144	0.1602	0.2356	0.0952
Han_Shandong	0	0	0	0	0	0.3694	0	0	0	0	0.009	0.009	0.027	0	0	0.027	0	0.1171	0	0.009	0.1351	0.8739	0.2342	0	0.0115	0.0164	0.0349	0.2252	0.1955	0.0359	0.1172	0.3853	0.1733	0.0418	0.0687	0.0511	0.2935	0.0884	0.1075	0.2807	0.1623	0.1775	0.1535	0.1467	0.213	0.2488	0.1911	0.2759	0.1197
Han_Shanxi	0	0	0	0	0	0.4144	0	0	0	0	0	0.1081	0.0811	0	0	0	0	0.7027	0	0	0.009	0.027	0.6667	0.036	0	0	0.0444	0.1719	0.1436	0.0919	0.0959	0.3421	0.1378	0.0981	0.0356	0.0764	0.2513	0.0987	0.0696	0.2263	0.147	0.1443	0.121	0.1271	0.1788	0.2097	0.16	0.2309	0.097
Han_Sichuan	0	0	0	0	0	0.2252	0	0	0.009	0	0	0.955	0.0631	0	0	0.2432	0.036	0.4595	0	0.0631	0.027	0.0631	0.5315	0.1351	0.5135	0	0.025	0.1732	0.1416	0.1054	0.0514	0.4022	0.1049	0.1313	0.0289	0.0865	0.2638	0.1052	0.0502	0.2441	0.1374	0.1384	0.0999	0.1144	0.18	0.2016	0.1467	0.2339	0.0895
Hanhi_Vietnam	0.009	0	0	0	0	0.1532	0	0	0.0541	0	0.2072	0.0631	0.009	0	0	0.0541	0	0.009	0.036	0.0631	0.0541	0.018	0.0451	0.018	0	0.0721	0	0.2138	0.199	0.0671	0.0832	0.3807	0.1282	0.0737	0.0647	0.027	0.237	0.0407	0.0649	0.2808	0.1229	0.0755	0.0396	0.0741	0.15	0.1728	0.1253	0.2199	0.0598
Hazara_Afghanistan	0	0	0	0	0	0	0	0	0	0	0	0	0.009	0	0	0	0	0	0	0	0	0	0	0	0	0	0	0	0.0863	0.3312	0.196	0.5605	0.2246	0.3545	0.2337	0.2809	0.422	0.3128	0.2393	0.0889	0.298	0.2622	0.239	0.2964	0.3466	0.3713	0.313	0.3862	0.2774
Hazara_Pakistan	0	0	0	0	0	0	0	0	0	0	0	0	0	0	0	0	0	0	0	0	0	0	0	0	0	0	0	0.009	0	0.3157	0.1814	0.5487	0.2108	0.3283	0.1977	0.2673	0.4103	0.2981	0.2134	0.2277	0.2836	0.2452	0.2242	0.2821	0.3323	0.3576	0.2979	0.37	0.2576
Hmong_Thailand	0.1171	0	0	0	0	0.018	0	0	0	0	0	0	0	0	0	0	0	0	0	0	0	0	0	0	0	0	0	0	0	0	0.1899	0.5246	0.2812	0	0.1837	0.0536	0.4079	0.1225	0.2147	0.3888	0.2659	0.2663	0.2305	0.2233	0.3149	0.3476	0.2936	0.3911	0.2096
Hmong_Vietnam	0	0	0	0	0	0	0	0	0	0	0	0.009	0	0	0	0	0	0	0	0	0	0	0	0	0	0	0	0	0	0	0	0.3835	0.1041	0.2078	0.107	0.1551	0.2587	0.1612	0.1028	0.2673	0.1776	0.1737	0.1504	0.1298	0.2002	0.2255	0.1682	0.2236	0.1386
Htin_Thailand	0	0	0	0	0.1892	0	0	0	0	0.2162	0	0	0	0.1171	0.018	0	0	0	0	0	0	0	0	0	0	0	0	0	0	0	0	0	0.3384	0.5908	0.2866	0.3894	0.0256	0.284	0.1786	0.6174	0.3864	0.4375	0.3562	0.1541	0.0747	0.1064	0.125	0.0649	0.1855
Hui_Hainan	0	0	0	0	0	0	0	0	0	0	0	0	0	0	0	0	0	0	0	0	0	0	0	0	0	0	0	0	0	0	0	0	0	0.2875	0.1455	0.2038	0.2526	0.1982	0.1168	0.2856	0.0327	0.2052	0.1715	0.1568	0.1777	0.2235	0.0971	0.23	0.1361
Hui_Sichuan	0.0811	0	0	0	0	0.009	0	0	0.009	0	0.0721	0	0	0	0	0	0	0	0	0	0.009	0.009	0	0.009	0	0	0.009	0	0	0.4234	0	0	0	0	0.1809	0.0375	0.4328	0.0991	0.2097	0.422	0.2687	0.2785	0.2439	0.2155	0.3097	0.3663	0.2877	0.4136	0.1969
IuMien_Thailand	0	0	0	0	0	0.3063	0	0	0.036	0	0	0.0631	0	0.009	0.009	0.018	0	0.009	0.018	0.036	0.009	0	0.009	0	0.027	0.0451	0.009	0	0	0	0	0	0	0	0	0.0893	0.1489	0.0546	0	0.2997	0.155	0.1584	0.1096	0.0383	0.0702	0.1184	0.0777	0.1152	0.0124
Karen_Thailand	0.027	0	0	0	0	0.1351	0	0	0.018	0	0.3694	0	0.027	0	0	0	0	0	0.0451	0	0	0	0	0.009	0	0	0.1351	0	0	0	0	0	0	0.1081	0	0	0.2567	0.0216	0.1053	0.3374	0.1694	0.1979	0.1347	0.0898	0.1686	0.1986	0.1611	0.2451	0.0745
Khmer_Thailand	0	0	0	0	0.6487	0	0	0	0	0.7658	0	0	0	0.7297	0.2883	0	0	0	0	0	0	0	0	0	0	0	0	0	0	0	0	0.0451	0	0	0	0	0	0.1577	0.0806	0.4749	0.2762	0.3086	0.2126	0.0439	0.0138	0.0116	0.0658	0.003	0.0666
Khonmueang_Thailand	0	0	0	0	0	0.0541	0	0	0	0	0.2793	0	0	0	0.027	0	0	0	0.009	0.027	0	0	0	0	0	0.009	0.009	0	0	0	0	0	0	0.009	0.027	0.0901	0	0	0.0515	0.3693	0.1597	0.203	0.132	0.0179	0.0778	0.1185	0.0905	0.1569	0.011
Kinh_Vietnam	0	0	0	0	0.009	0.0631	0	0	0	0	0	0	0	0.027	0.0901	0	0	0	0	0	0	0	0	0	0	0	0	0	0	0	0	0	0	0	0.4414	0	0	0	0	0.3004	0.1263	0.155	0.0979	0.009	0.0246	0.0613	0.0298	0.0708	0
Kyrgyz_Kyrgyzstan	0	0.009	0	0	0	0	0	0	0	0	0	0	0	0	0	0	0	0	0	0	0	0	0	0	0	0	0	0.036	0	0	0	0	0	0	0	0	0	0	0	0	0.3591	0.3266	0.3019	0.3584	0.3966	0.4287	0.366	0.4461	0.3407
Lachi_Vietnam	0	0	0	0	0	0	0	0	0	0	0	0	0	0	0	0	0.009	0	0	0	0	0	0	0	0	0	0	0	0	0	0	0	0.0631	0	0	0	0	0	0	0	0	0.2436	0.195	0.1482	0.1703	0.2372	0.0726	0.258	0.1149
Lahu_Thailand	0	0	0	0	0	0	0	0	0	0	0	0	0	0	0	0	0	0	0	0	0	0	0	0	0	0	0.009	0	0	0	0	0	0	0	0	0	0	0	0	0	0	0	0.0202	0.191	0.2381	0.262	0.2198	0.2725	0.1771
Lahu_Vietnam	0	0	0	0	0	0	0	0	0	0	0	0	0	0	0	0	0	0	0	0	0	0	0	0	0	0	0.0811	0	0	0	0	0	0	0	0	0	0	0	0	0	0	0.2252	0	0.1148	0.1621	0.1382	0.1507	0.1975	0.1007
Lao_Laos	0	0	0	0	0.0451	0.018	0	0	0	0	0.018	0	0	0.0811	0.3153	0	0	0	0	0	0	0	0	0	0	0	0.027	0	0	0	0	0	0	0	0.0631	0	0.027	0.1261	0.1982	0	0	0	0	0	0.0012	0.0332	0.0251	0.0451	0
Lao_Thailand	0	0	0	0	0.2342	0	0	0	0	0.1171	0	0	0	0.1532	0.6937	0	0	0	0	0	0	0	0	0	0	0	0	0	0	0	0	0	0	0	0	0	0.0811	0	0.0451	0	0	0	0	0.2523	0	0.0293	0.0161	0.023	0.0022
Lawa_Thailand	0	0	0	0	0.0811	0	0	0	0	0.1712	0	0	0	0.1351	0.1892	0	0	0	0	0	0	0	0	0	0	0	0	0	0	0	0	0	0	0	0	0	0.1892	0	0.009	0	0	0	0	0.0811	0.0451	0	0.0646	0.045	0.0433
Li_Hainan	0	0	0	0	0	0	0	0	0	0.009	0	0	0	0.018	0.027	0	0	0	0	0	0	0	0	0	0	0	0	0	0	0	0	0	0	0	0	0	0	0	0.027	0	0.009	0	0	0.0451	0.0901	0	0	0.0689	0.014
Lolo_Vietnam	0	0	0	0	0.1712	0	0	0	0	0.1171	0	0	0	0.2703	0.1802	0	0	0	0	0	0	0	0	0	0	0	0	0	0	0	0	0.009	0	0	0.018	0	0.2523	0	0	0	0	0	0	0.0451	0.0811	0.0451	0	0	0.0697
Lue_Thailand	0	0	0	0	0.0541	0.027	0	0	0.027	0	0.036	0.018	0	0.036	0.2973	0	0	0	0.009	0.018	0	0	0	0	0	0.009	0.018	0	0	0	0	0	0	0	0.2162	0	0.009	0.2523	0.4775	0	0	0	0	0.7748	0.3784	0.0631	0.1622	0.027	0
Makrani_Pakistan	0	0.6847	0	0	0	0	0.4054	0	0	0	0	0	0.018	0	0	0	0	0	0	0	0	0	0	0	0	0	0	0	0	0	0	0	0	0	0	0	0	0	0	0	0	0	0	0	0	0	0	0	0
Manchu_Guizhou	0	0	0	0	0	0.036	0	0	0	0	0.027	0	0	0	0.0811	0	0	0	0	0	0	0	0	0	0	0.009	0.036	0	0	0	0	0	0	0	0.0631	0.009	0	0.009	0.3153	0	0.009	0	0	0.2973	0.036	0.009	0.1712	0.009	0.3514
Mang_Vietnam	0	0	0	0	0.018	0	0	0	0	0.009	0	0	0	0	0.009	0	0	0	0	0	0	0	0	0	0	0	0	0	0	0	0	0.1802	0	0	0	0	0.018	0	0	0	0	0	0	0	0	0	0	0	0
Maonan_Guizhou	0	0	0	0	0.4685	0	0	0	0	0.6847	0	0	0	0.5405	0.2342	0	0	0	0	0	0	0	0	0	0	0	0	0	0	0	0	0.8649	0	0	0	0	0.5676	0	0.009	0	0	0	0	0.009	0.0721	0.036	0	0.1802	0
Miao_Guizhou	0.018	0	0	0	0	0.0631	0	0	0	0	0.1351	0	0	0	0	0	0.027	0	0.0721	0	0.1351	0	0	0	0	0	0.0541	0	0	0.027	0	0	0	0.2523	0	0.027	0	0.009	0	0	0	0	0	0	0	0	0	0	0
Miao_Sichuan	0	0	0	0	0	0.5856	0	0	0.0451	0	0.009	0.027	0.0991	0	0	0.4414	0.1892	0.4955	0.009	0.0991	0.4234	0.2523	0.5676	0.3694	0.3604	0.1171	0	0	0	0.009	0	0	0	0.009	0.036	0.009	0	0	0	0	0	0	0	0	0	0	0	0	0
Mon_Thailand	0	0	0	0	0	0.0721	0	0	0.3784	0	0.009	0	0	0	0	0	0	0	0	0	0	0	0	0	0	0	0.018	0	0	0	0	0	0	0	0.018	0	0	0.009	0.009	0	0	0	0	0	0	0	0	0	0.1081
Mongolian_Inner_Mongolia	0	0	0	0	0	0.036	0	0	0	0	0	0.027	0.036	0	0	0	0	0.0541	0	0	0.009	0.009	0.009	0	0	0.018	0.009	0	0	0	0	0	0	0	0	0	0	0	0	0	0	0	0	0	0	0	0	0	0
Nanjing_Guizhou	0.3964	0	0	0	0	0.1171	0	0	0	0	0.0811	0	0.009	0	0	0	0.009	0.009	0.018	0.018	0.0631	0.018	0.009	0.027	0	0	0	0	0	0.3604	0	0	0	0.2613	0	0.0721	0	0	0	0	0	0	0	0	0	0	0	0	0
Nung_Vietnam	0	0	0	0	0.5045	0	0	0	0	0.4955	0	0	0	0.5766	0.5676	0	0	0	0	0	0	0	0	0	0	0	0	0	0	0	0	0.0541	0	0	0	0	0.8649	0	0.009	0	0	0	0	0.1622	0.3874	0.1532	0.018	0.6937	0.1171
Nyahkur_Thailand	0.009	0	0	0	0	0.1622	0	0	0.0541	0	0.1351	0.0631	0	0	0.018	0.009	0.018	0.0451	0.0541	0.0631	0.0451	0.0451	0.018	0.0541	0	0.0451	0.3423	0	0	0.0541	0	0	0	0.1261	0.009	0.1261	0	0.0901	0	0	0	0	0	0	0	0	0	0	0.018
Pathen_Vietnam	0.018	0	0	0	0	0.4505	0	0	0.0451	0	0.1171	0.0451	0	0	0	0.1351	0.0631	0.0631	0.3153	0.1982	0.4324	0.6306	0.1802	0.7387	0.009	0.0901	0.1802	0	0	0.1532	0	0	0	0.3063	0.018	0.1171	0	0.009	0	0	0	0	0	0	0	0	0	0	0
Phuan_Thailand	0	0	0	0	0.0811	0	0	0	0.009	0.009	0.018	0	0	0.0541	0.3063	0	0	0	0	0	0	0	0	0	0	0	0.009	0	0	0	0	0	0	0	0.0541	0.009	0.0451	0.1351	0.1802	0	0.009	0	0	0.7207	0.3964	0.009	0.3514	0.027	0.8018
Phula_Vietnam	0	0	0	0	0	0	0	0	0	0	0	0	0	0	0	0	0	0	0	0	0	0	0	0	0	0	0	0	0	0	0	0	0	0	0	0	0	0	0	0	0	0.0721	0	0	0	0	0	0	0
Phutai_Thailand	0	0	0	0	0.0541	0.018	0	0	0.027	0.009	0.1532	0	0	0.0541	0.2973	0	0	0	0.018	0.018	0	0	0	0	0	0	0.0631	0	0	0	0	0	0	0.009	0.0721	0.018	0.018	0.4865	0.0811	0	0	0	0	0.7207	0.1892	0.036	0.0631	0.018	0.6306
Punjabi_Pakistan	0	0.3784	0	0	0	0	0.4955	0	0	0	0	0	0	0	0	0	0	0	0	0	0	0	0	0	0	0	0	0	0	0	0	0	0	0	0	0	0	0	0	0	0	0	0	0	0	0	0	0	0
Qiang_Sichuan	0	0	0	0	0	0.5946	0	0	0.3874	0	0.0631	0.2793	0.0631	0	0.009	0.4054	0.0721	0.3063	0.1532	0.3514	0.1351	0.0451	0.2703	0.036	0.3153	0.6667	0.1712	0	0	0	0.009	0	0	0	0.6036	0.009	0	0.018	0.4054	0	0	0	0.009	0.0631	0.009	0	0	0	0.1622
Shan_Thailand	0.009	0	0	0	0	0.1622	0	0	0.018	0	0.991	0	0	0	0.009	0	0.009	0	0.2883	0.1712	0.018	0	0.009	0.009	0	0	0.1171	0	0	0	0	0	0	0.0811	0.027	0.2883	0	0.4054	0	0	0	0	0	0.009	0	0	0	0	0.036
She_Fujian	0	0	0	0	0	0.0451	0	0	0	0	0	0.027	0.009	0	0	0.4144	0.7658	0.027	0	0.018	0.2072	0	0	0	0	0.036	0.018	0	0	0	0	0	0	0	0	0	0	0	0	0	0.0541	0	0	0	0	0	0	0	0
Sila_Vietnam	0	0	0	0	0.1802	0	0	0	0	0.5315	0	0	0	0.2432	0.0541	0	0	0	0	0	0	0	0	0	0	0	0	0	0	0	0	0.3153	0	0	0	0	0.1441	0	0	0	0	0	0	0.009	0.036	0.009	0	0.0811	0.018
Sindhi_Pakistan	0	0.0991	0	0	0	0	0.1351	0	0	0	0	0	0	0	0	0	0	0	0	0	0	0	0	0	0	0	0	0	0	0	0	0	0	0	0	0	0	0	0	0.1081	0	0	0	0	0	0	0	0	0
Suay_Thailand	0	0	0	0	0.8739	0.018	0	0	0	0.4865	0	0	0	0.7297	0.991	0	0	0	0	0	0	0	0	0	0	0	0	0	0	0	0	0.0541	0	0	0.036	0	0.6937	0.009	0.0991	0	0	0	0	0.3604	0.946	0.2703	0.2523	0.2613	0.2072
Tajik_Tajikistan	0	0.6487	0	0.009	0	0	0.4595	0	0	0	0	0	0.018	0	0	0	0	0	0	0	0	0	0	0	0	0	0	0	0	0	0	0	0	0	0	0	0	0	0	0.0541	0	0	0	0	0	0	0	0	0
Tanka_Fujian	0	0	0	0	0	0.1441	0	0	0.009	0	0	0.027	0	0.009	0	0.0541	0	0	0	0.018	0	0	0.009	0	0	0.036	0.009	0	0	0	0	0	0.009	0	0.1261	0	0	0	0.027	0	0.0451	0	0	0	0	0	0.009	0	0.0991
Tay_Vietnam	0	0	0	0	0.0721	0	0	0	0	0.018	0.018	0	0	0.0991	0.4234	0	0	0	0	0	0	0	0	0	0	0	0.009	0	0	0	0	0	0	0	0.018	0	0.036	0.0451	0.0721	0	0	0	0	0.6216	0.5045	0.0721	0.0541	0.027	0.5946
Thai_Vietnam	0	0	0	0	0.4144	0	0	0	0	0.1261	0	0	0	0.3153	0.8649	0	0	0	0	0	0	0	0	0	0	0	0	0	0	0	0	0.009	0	0	0.0451	0.009	0.3874	0.0541	0.0541	0	0	0	0	0.4054	0.6757	0.1712	0.0541	0.1081	0.2523
Tibetan_Sichuan	0	0	0	0	0	0	0	0	0	0	0	0	0.009	0	0	0	0	0	0	0	0	0	0	0	0	0	0	0	0	0	0	0	0	0	0	0	0	0	0	0	0	0	0	0	0	0	0	0	0
Tibetan_Xizang	0	0	0	0	0	0	0	0	0	0	0	0	0	0	0	0	0	0	0	0	0	0	0	0	0	0	0	0	0	0	0	0	0	0	0	0	0	0	0	0	0	0	0	0	0	0	0	0	0
Tujia_Guizhou	0.009	0	0	0	0	0	0	0	0	0	0	0	0	0	0	0	0	0	0	0	0	0	0	0	0	0	0	0	0	0.0811	0	0	0	0.3514	0	0	0	0	0	0	0	0	0	0	0	0	0	0	0
Turkmen_Turkmenistan	0	0.027	0	0	0	0	0.2793	0	0	0	0	0	0.1351	0	0	0	0	0	0	0	0	0	0	0	0	0	0	0.018	0.018	0	0	0	0	0	0	0	0	0	0	0	0	0	0	0	0	0	0	0	0
Yao_Guizhou	0.009	0	0	0	0	0	0	0	0	0	0	0	0	0	0	0	0	0	0	0	0	0	0	0	0	0	0	0	0	0	0	0	0	0	0	0	0	0	0	0	0	0	0	0	0	0	0	0	0
Yuan_Thailand	0	0	0	0	0.0541	0.0541	0	0	0.018	0.018	0.027	0	0	0.0901	0.6577	0	0	0	0	0	0	0	0	0	0	0.009	0.027	0	0	0	0	0	0	0	0.1261	0.009	0.0811	0.1171	0.3874	0	0	0	0	0.982	0.5856	0.1441	0.2072	0.036	0.8108
Zhuang_Guangxi	0	0	0	0	0.027	0.009	0	0	0	0.009	0	0	0	0.009	0.1712	0	0	0	0	0	0	0	0	0	0	0	0	0	0	0	0	0	0	0	0.0451	0	0	0.009	0.3423	0	0	0	0	0.5405	0.1441	0	0.1081	0	0.955
[truncated: 33 more columns]

## Sheet: Table S7
Table S7. AMOVA results based on different groups among East Asian.
Groupings	Number of Populations	Number of Groups	Percentage of Variation
			Among-Groups	Among Populations within Groups	Within-Populations
1. All	31 (20)	1 (1)	-	9.86 (17.08)	91.22 (82.91)
2. North vs South (Qinling_Huaihe)	31 (20)	2 (2)	1.04 (7.53)	8.33 (15.23)	90.61 (77.22)
3. North vs South (Qinling_Huaihe, Only Han populations)	11	2	0.97	1.33	97.69
4. Ethnicity	31 (20)	18 (17)	8.99 (8.14)	2.38 (9.01)	88.62 (82.84)
5. North/South +Ethnicity (Ethnic minority_North vs Ethnic minority_Highland vs Ethnic minority_South vs Ethnic minority_Southwest)	20	4	7.02794	12.0586	80.9134
6. North/South +Ethnicity (North Han vs South Han vs North Ethnic minority vs South Ethnic minority )	31	4	1.52084	7.67837	90.8008
7. North/South +Ethnicity (North Han vs South Han vs Ethnic minority_North vs Ethnic minority_Highland vs Ethnic minority_South vs Ethnic minority_Southwest)	31	6	4.03496	5.47377	90.4913
8. Altitude	31 (20)	3 (3)	6.2 (10)	7.41 (13.47)	86.38 (76.51)
9. Language	31 (20)	7 (5)	4.15 (5.1)	5.39 (13.13)	90.45 (81.76)
Note: The values in parentheses represent analyses conducted exclusively on ethnic minority groups after excluding the Han populations.
	·

## Sheet: Table S8
Table S8. Highly differentiated haplogroups between pairwise comparisons of different populations. The second and third columns of each table represent the numbers of individuals carrying the corresponding haplogroup in each population.
Haplogroup	Han_North	Han_South	Han_North_freq	Han_South_freq	freq_diff	chi2_p_value	fisher_p_value		Haplogroup	Han_North	Ethnic_minority_South	Han_North_freq	Ethnic_minority_South_freq	freq_diff	chi2_p_value	fisher_p_value		Haplogroup	Han_South	Ethnic_minority_South	Han_South_freq	Ethnic_minority_South_freq	freq_diff	chi2_p_value	fisher_p_value
O1	93	199	0.14006	0.327303	0.187242	3.68514e-15	1.77146e-15		O1	93	356	0.14006	0.398656	0.258596	1.51061e-28	3.45917e-30		O2	318	361	0.523026	0.404255	0.118771	7.26989e-06	6.95234e-06
O	464	517	0.698795	0.850329	0.151534	2.01522e-10	1.0624e-10		O1b1a1	26	196	0.0391566	0.219485	0.180328	1.66185e-23	9.78274e-27		O2a2b1	176	153	0.289474	0.171333	0.118141	7.97057e-08	8.26723e-08
O1b1a1	26	90	0.0391566	0.148026	0.10887	3.14332e-11	9.28527e-12		O1b1a1a	22	190	0.0331325	0.212766	0.179633	3.42638e-24	6.3069e-28		O2a2b1a	175	153	0.287829	0.171333	0.116496	1.1709e-07	1.15361e-07
O1a	31	93	0.0466867	0.152961	0.106274	3.2083e-10	1.646e-10		O1b1a1a1	22	190	0.0331325	0.212766	0.179633	3.42638e-24	6.3069e-28		O2a	310	358	0.509868	0.400896	0.108973	3.83058e-05	3.62446e-05
O1a1	29	89	0.0436747	0.146382	0.102707	5.28386e-10	2.28242e-10		O1b1	56	231	0.0843373	0.258679	0.174341	3.08732e-18	1.21295e-19		O2a2b	188	190	0.309211	0.212766	0.0964446	3.11021e-05	2.85081e-05
O1a1a	28	87	0.0421687	0.143092	0.100923	6.74484e-10	2.69627e-10		O1b1a	56	231	0.0843373	0.258679	0.174341	3.08732e-18	1.21295e-19		O1b	106	233	0.174342	0.260918	0.0865761	0.000106618	7.37418e-05
O1b1a1a	22	79	0.0331325	0.129934	0.0968017	3.50173e-10	1.36624e-10		O1b	62	233	0.0933735	0.260918	0.167545	1.25218e-16	1.14232e-17		O1b1	105	231	0.172697	0.258679	0.0859812	0.000113333	8.90186e-05
O1b1a1a1	22	79	0.0331325	0.129934	0.0968017	3.50173e-10	1.36624e-10		O1b1a1a1a	17	170	0.0256024	0.19037	0.164767	9.97089e-23	1.09293e-26		O1b1a	105	231	0.172697	0.258679	0.0859812	0.000113333	8.90186e-05
O1b1a1a1a	17	70	0.0256024	0.115132	0.0895292	5.38419e-10	1.21533e-10		O1b1a1a1a1	13	158	0.0195783	0.176932	0.157353	2.05692e-22	1.13804e-26		O2a2b1a1	123	104	0.202303	0.116461	0.0858413	7.34325e-06	6.95059e-06
O1b1	56	105	0.0843373	0.172697	0.08836	3.31947e-06	2.84216e-06		O2	371	361	0.558735	0.404255	0.15448	2.11465e-09	1.7748e-09		O2a2b1a1a	122	104	0.200658	0.116461	0.0841965	1.06192e-05	9.60318e-06
O1b1a	56	105	0.0843373	0.172697	0.08836	3.31947e-06	2.84216e-06		O2a	367	358	0.552711	0.400896	0.151815	3.90959e-09	3.27676e-09		O2a2b1a1a1	122	104	0.200658	0.116461	0.0841965	1.06192e-05	9.60318e-06
O1b1a1a1a1	13	64	0.0195783	0.105263	0.0856848	3.3124e-10	7.26184e-11		O2a2b1	211	153	0.317771	0.171333	0.146438	2.2081e-11	2.11293e-11		O1b1a1a	79	190	0.129934	0.212766	0.0828317	5.36779e-05	3.70244e-05
O1b	62	106	0.0933735	0.174342	0.0809686	2.94641e-05	2.17117e-05		O2a2b1a	211	153	0.317771	0.171333	0.146438	2.2081e-11	2.11293e-11		O1b1a1a1	79	190	0.129934	0.212766	0.0828317	5.36779e-05	3.70244e-05
O1b1a1a1a1a	1	44	0.00150602	0.0723684	0.0708624	2.35796e-11	8.37371e-14		O2a2b	228	190	0.343373	0.212766	0.130608	1.24412e-08	1.29501e-08		O2a2a1a2a1a1	16	94	0.0263158	0.105263	0.0789474	1.5071e-08	1.21124e-09
O1b1a1a1a1a1	1	44	0.00150602	0.0723684	0.0708624	2.35796e-11	8.37371e-14		O2a1	121	59	0.182229	0.0660694	0.116159	2.39673e-12	2.22467e-12		O2a2a1a2a1a	17	94	0.0279605	0.105263	0.0773026	3.43487e-08	4.61753e-09
O2a2b1a2	99	52	0.149096	0.0855263	0.0635701	0.000638707	0.000494339		O2a1b	113	52	0.170181	0.0582307	0.11195	2.30863e-12	1.82044e-12		O2a2a1a2a1	20	97	0.0328947	0.108623	0.0757279	1.33287e-07	2.25791e-08
O2a2b1a2a	99	52	0.149096	0.0855263	0.0635701	0.000638707	0.000494339		O2a1b1	110	50	0.165663	0.055991	0.109672	3.30713e-12	2.9153e-12		O1b1a1a1a	70	170	0.115132	0.19037	0.075238	0.000126818	0.000101106
O2a2b1a2a1	91	45	0.137048	0.0740132	0.063035	0.000395117	0.00026853		O2a1b1a	108	50	0.162651	0.055991	0.10666	9.8773e-12	8.02401e-12		O2a2a1a2	21	97	0.0345395	0.108623	0.0740831	2.78356e-07	4.99382e-08
O2a1b1	110	63	0.165663	0.103618	0.0620442	0.00167454	0.00137078		O	464	717	0.698795	0.802912	0.104116	2.7654e-06	2.82957e-06		O2a2a1a2a	21	97	0.0345395	0.108623	0.0740831	2.78356e-07	4.99382e-08
O1a1a1	17	53	0.0256024	0.0871711	0.0615686	2.77449e-06	1.6471e-06		O2a2a1	14	106	0.0210843	0.118701	0.0976167	1.83371e-12	3.54036e-14		O1b1a1a1a1	64	158	0.105263	0.176932	0.0716685	0.000166194	0.000112196
O2a1b	113	67	0.170181	0.110197	0.0599834	0.00283199	0.00220281		O2a2a1a	14	106	0.0210843	0.118701	0.0976167	1.83371e-12	3.54036e-14		O1b1a1	90	196	0.148026	0.219485	0.0714586	0.000689663	0.000497539
C	71	29	0.106928	0.0476974	0.0592303	0.000135421	9.73809e-05		O2a2a	18	109	0.0271084	0.12206	0.094952	2.44905e-11	1.01212e-12		O1	199	356	0.327303	0.398656	0.0713536	0.00583808	0.00546012
C2	71	29	0.106928	0.0476974	0.0592303	0.000135421	9.73809e-05		O2a2b1a2	99	49	0.149096	0.0548712	0.0942252	6.3228e-10	5.0377e-10		O1b1a1a1a1b	20	91	0.0328947	0.101904	0.069009	8.88157e-07	1.95606e-07
O2a1b1a	108	63	0.162651	0.103618	0.0590322	0.0026932	0.00227777		O2a2b1a2a	99	49	0.149096	0.0548712	0.0942252	6.3228e-10	5.0377e-10		O2a1	81	59	0.133224	0.0660694	0.0671543	1.69678e-05	1.81176e-05
C2b1	63	23	0.0948795	0.0378289	0.0570506	8.27524e-05	4.71523e-05		O1a1a	28	121	0.0421687	0.135498	0.0933296	1.03338e-09	1.63502e-10		O2a2b1a1a1a	71	45	0.116776	0.0503919	0.0663844	3.66412e-06	4.45321e-06
O2a2b1a2a1a	85	45	0.128012	0.0740132	0.0539989	0.00204792	0.00158057		O2a2a1a2	11	97	0.0165663	0.108623	0.0920564	3.17287e-12	3.7613e-14		O2a2a1a	37	106	0.0608553	0.118701	0.0578457	0.00025441	0.000155791
O1b1a1a1a1a1a	1	32	0.00150602	0.0526316	0.0511256	2.8072e-08	9.72444e-10		O2a2a1a2a	11	97	0.0165663	0.108623	0.0920564	3.17287e-12	3.7613e-14		O2a2a	41	109	0.0674342	0.12206	0.0546263	0.000734178	0.000589289
O2a2b1a2a1a1	76	39	0.114458	0.0641447	0.0503131	0.00246331	0.00172299		O2a2a1a2a1	11	97	0.0165663	0.108623	0.0920564	3.17287e-12	3.7613e-14		O2a2a1	40	106	0.0657895	0.118701	0.0529115	0.000941947	0.000704389
Note：The bolded content indicates the terminal haplogroups labeled in Figure 3.									O1a1	29	121	0.0436747	0.135498	0.0918236	2.14617e-09	3.51999e-10		O2a1b	67	52	0.110197	0.0582307	0.0519667	0.000369618	0.000303439
									O1a	31	123	0.0466867	0.137738	0.0910512	4.46411e-09	9.9715e-10		Note：The bolded content indicates the terminal haplogroups labeled in Figure 3.
									O2a2a1a2a1a	10	94	0.0150602	0.105263	0.0902029	3.70599e-12	3.07962e-14
									O2a2a1a2a1a1	10	94	0.0150602	0.105263	0.0902029	3.70599e-12	3.07962e-14
									O1b1a1a1a1b	12	91	0.0180723	0.101904	0.0838314	9.23643e-11	3.53033e-12
									O2a2b1a2a1	91	48	0.137048	0.0537514	0.0832968	2.0121e-08	1.60847e-08
									O2a2b1a2a1a	85	48	0.128012	0.0537514	0.0742606	3.52194e-07	3.2392e-07
									O1b1a1a1a1a	1	67	0.00150602	0.075028	0.073522	5.38069e-12	8.27278e-16
									O1b1a1a1a1a1	1	67	0.00150602	0.075028	0.073522	5.38069e-12	8.27278e-16
									O2a1b1a1a1a	75	39	0.112952	0.043673	0.0692788	3.54943e-07	3.40258e-07
									O2a1b1a1a1a1	75	39	0.112952	0.043673	0.0692788	3.54943e-07	3.40258e-07
									O2a1b1a1	78	45	0.11747	0.0503919	0.0670779	1.95547e-06	1.58134e-06
									O2a1b1a1a	76	44	0.114458	0.0492721	0.0651857	2.95974e-06	2.99323e-06
									O2a1b1a1a1	76	44	0.114458	0.0492721	0.0651857	2.95974e-06	2.99323e-06
									O1a1a1	17	81	0.0256024	0.0907055	0.0651031	2.96177e-07	6.89832e-08
									O2a2b1a2a1a1	76	47	0.114458	0.0526316	0.0618263	1.19761e-05	1.02836e-05
									O1a1a1a1a1	10	67	0.0150602	0.075028	0.0599678	1.29633e-07	1.13034e-08
									O1b1a1a1a1b2	3	57	0.00451807	0.0638298	0.0593117	4.09959e-09	3.1207e-11
									O1b1a1a1a1b2a	3	57	0.00451807	0.0638298	0.0593117	4.09959e-09	3.1207e-11
									O1b1a1a1a1b2a1	3	56	0.00451807	0.06271	0.0581919	6.12474e-09	5.55153e-11
									O1a1a1a	15	69	0.0225904	0.0772676	0.0546773	4.03422e-06	1.16487e-06
									O1b1a1a1a1a1a	1	50	0.00150602	0.055991	0.054485	5.55536e-09	1.83017e-11
									N	56	27	0.0843373	0.0302352	0.0541022	4.52325e-06	3.4758e-06
									N1	56	27	0.0843373	0.0302352	0.0541022	4.52325e-06	3.4758e-06
									O1a1a1a1	15	68	0.0225904	0.0761478	0.0535575	5.66704e-06	1.81942e-06
									O1a1a1a1a	15	68	0.0225904	0.0761478	0.0535575	5.66704e-06	1.81942e-06
									O1b1a1a1a1b2a1a	1	49	0.00150602	0.0548712	0.0533652	8.3261e-09	3.50875e-11
									O1b1a1a1a1b2a1a1	1	49	0.00150602	0.0548712	0.0533652	8.3261e-09	3.50875e-11
									O2a2b1a1	112	104	0.168675	0.116461	0.0522133	0.00405756	0.00378213
									C2	71	49	0.106928	0.0548712	0.0520565	0.000204878	0.000166256
									O2a2b1a2a1a1a	40	9	0.060241	0.0100784	0.0501626	4.75319e-08	2.38123e-08
									Note：The bolded content indicates the terminal haplogroups labeled in Figure 3.

## Sheet: Table S9
Table S9. Highly differentiated haplogroups between pairwise comparisons of different populations (grouped by language family). The second and third columns of each table represent the numbers of individuals carrying the corresponding haplogroup in each population.
Haplogroup	Tibeto_Burman	Non-Tibeto_Burman	Tibeto_Burman_freq	Non-Tibeto_Burman_freq	freq_diff	chi2_p_value	fisher_p_value		Haplogroup	Sinitic	Non-Sinitic	Sinitic_freq	Non-Sinitic_freq	freq_diff	chi2_p_value	fisher_p_value		Haplogroup	Hmong_Mien	Non-Hmong_Mien	Hmong_Mien_freq	Non-Hmong_Mien_freq	freq_diff	chi2_p_value	fisher_p_value		Haplogroup	Tai_Kadai	Non-Tai_Kadai	Tai_Kadai_freq	Non-Tai_Kadai_freq	freq_diff	chi2_p_value	fisher_p_value		Haplogroup	Tungusic	Non-Tungusic	Tungusic_freq	Non-Tungusic_freq	freq_diff	chi2_p_value	fisher_p_value		Haplogroup	Mongolic	Non-Mongolic	Mongolic_freq	Non-Mongolic_freq
O1	14	637	0.0823529	0.312868	0.230515	4.28417e-10	4.78492e-12		O1b1a1a	123	169	0.0869873	0.213384	0.126397	7.55129e-17	2.65881e-16		O2a2a1a2a1a1	84	37	0.38009	0.0186398	0.361451	1.73854e-109	1.03705e-61		O1b1a1a	147	145	0.463722	0.0767602	0.386962	3.1974e-78	3.79791e-59		O1b1a2a1	17	41	0.395349	0.0189552	0.376394	1.61182e-49	2.84615e-17		O	18	1699	0.439024	0.784758
D	39	50	0.229412	0.024558	0.204854	1.00503e-37	5.90255e-22		O1b1a1a1	123	169	0.0869873	0.213384	0.126397	7.55129e-17	2.65881e-16		O2a2a1a2a1a	84	38	0.38009	0.0191436	0.360947	2.34271e-108	3.1134e-61		O1b1a1a1	147	145	0.463722	0.0767602	0.386962	3.1974e-78	3.79791e-59		O1b1a2a	17	45	0.395349	0.0208044	0.374544	4.54189e-46	1.01781e-16		C2	16	149	0.390244	0.0688222
D1	39	50	0.229412	0.024558	0.204854	1.00503e-37	5.90255e-22		O1b1a1a1a1	89	147	0.062942	0.185606	0.122664	7.32342e-19	3.8355e-18		O2a2a1a2a1	84	45	0.38009	0.02267	0.35742	6.05216e-101	4.28334e-58		O1	198	453	0.624606	0.239809	0.384796	1.59508e-43	6.23329e-40		O1b1a2	17	57	0.395349	0.0263523	0.368997	5.88907e-38	2.75036e-15		C	16	161	0.390244	0.0743649
D1a	39	50	0.229412	0.024558	0.204854	1.00503e-37	5.90255e-22		O1b1a1	139	175	0.0983027	0.22096	0.122657	4.29087e-15	1.14981e-14		O2a2a1a2	84	46	0.38009	0.0231738	0.356917	5.95705e-100	1.13166e-57		O1b1a1	149	165	0.470032	0.0873478	0.382684	4.12558e-72	1.28872e-55		O2	9	1057	0.209302	0.488673	0.279371	0.000508993	0.000289549		C2a	10	9	0.243902	0.00415704
D1a1	39	50	0.229412	0.024558	0.204854	1.00503e-37	5.90255e-22		O2a2b1	414	135	0.292786	0.170455	0.122332	2.55367e-10	8.67521e-11		O2a2a1a2a	84	46	0.38009	0.0231738	0.356917	5.95705e-100	1.13166e-57		O1b	155	249	0.488959	0.131816	0.357143	9.54542e-52	7.3994e-43		O2a	9	1042	0.209302	0.481738	0.272436	0.000704735	0.000323089		C2a1	10	9	0.243902	0.00415704
O	101	1616	0.594118	0.793713	0.199596	3.16235e-09	2.26984e-08		O2a2b1a	413	135	0.292079	0.170455	0.121625	3.16069e-10	1.16431e-10		O2a2a1a	84	75	0.38009	0.0377834	0.342307	1.22059e-76	1.59898e-47		O1b1a1a1a	134	124	0.422713	0.0656432	0.35707	4.1666e-74	4.55409e-55		O1	24	627	0.55814	0.289875	0.268264	0.000261866	0.00029497		C2a1a	10	9	0.243902	0.00415704
O2a2b2a2	34	10	0.2	0.00491159	0.195088	3.01885e-66	7.03829e-31		O1b1a1a1a	105	153	0.0742574	0.193182	0.118924	1.35262e-16	5.81018e-16		O2a2a1	84	78	0.38009	0.0392947	0.340796	1.03676e-74	1.19076e-46		O1b1	153	242	0.48265	0.12811	0.35454	6.88363e-52	8.68363e-43		O1b1	18	377	0.418605	0.174295	0.24431	8.25915e-05	0.000185253		O1	3	648	0.0731707	0.299307
O2a2b2a2b	33	1	0.194118	0.000491159	0.193626	1.54107e-83	2.69296e-37		O1b1	194	201	0.137199	0.253788	0.116588	1.09329e-11	2.01489e-11		O2a2a	84	86	0.38009	0.0433249	0.336766	6.63195e-70	1.89815e-44		O1b1a	153	242	0.48265	0.12811	0.35454	6.88363e-52	8.68363e-43		O1b1a	18	377	0.418605	0.174295	0.24431	8.25915e-05	0.000185253		C2a1a3	5	0	0.121951	0
O2a2b2a	34	17	0.2	0.00834971	0.19165	1.32272e-55	2.69414e-27		O1b1a	194	201	0.137199	0.253788	0.116588	1.09329e-11	2.01489e-11		O2a2	119	668	0.538462	0.336524	0.201938	4.34435e-09	8.23083e-09		O1b1a1a1a1	130	106	0.410095	0.0561143	0.35398	1.31996e-78	2.99091e-57		O1b	18	386	0.418605	0.178456	0.240149	0.000126841	0.000401951		C2a1a3a	5	0	0.121951	0
O2a2b2	35	33	0.205882	0.0162083	0.189674	1.28036e-41	1.15993e-22		O1b	201	203	0.14215	0.256313	0.114163	4.30939e-11	6.81752e-11		O2a	137	914	0.61991	0.460453	0.159456	9.36924e-06	7.058e-06		O2a	82	969	0.258675	0.51297	0.254295	8.22803e-17	1.79107e-17		O2a2	8	779	0.186047	0.360148	0.174101	0.0278687	0.0231563		C2a1a3a1	5	0	0.121951	0
O2a2b	77	540	0.452941	0.265226	0.187715	2.61018e-07	4.9162e-07		O1	360	291	0.254597	0.367424	0.112827	3.29278e-08	3.58816e-08		O2	137	929	0.61991	0.46801	0.151899	2.49158e-05	1.91712e-05		O2	85	981	0.268139	0.519322	0.251184	2.02213e-16	5.53025e-17		O2a2b1a1	0	342	0	0.158114	0.158114	0.00869421	0.00103827		O2	15	1051	0.365854	0.48545
D1a1b	31	2	0.182353	0.000982318	0.181371	1.687e-75	9.66295e-34		O2a2a1a2a1	32	97	0.0226308	0.122475	0.0998439	2.24967e-21	8.6558e-21		O2a2b	35	582	0.158371	0.293199	0.134828	3.22466e-05	1.21785e-05		O1b1a1a1a1b	78	46	0.246057	0.0243515	0.221705	9.85556e-56	2.46673e-38		O2a2b1a1a	0	338	0	0.156264	0.156264	0.00923673	0.00105406		O1a	0	247	0	0.114088
D1a1b1	31	2	0.182353	0.000982318	0.181371	1.687e-75	9.66295e-34		O2a2a1a2a1a1	27	94	0.0190948	0.118687	0.0995921	1.70784e-22	5.68048e-22		O1b	20	384	0.0904977	0.193451	0.102953	0.000250301	7.36444e-05		O2a2	60	727	0.189274	0.38486	0.195585	2.67548e-11	3.08252e-12		O2a2b1a1a1	0	337	0	0.155802	0.155802	0.0093773	0.00105986		O2a	15	1036	0.365854	0.478522
D1a1b1a	31	2	0.182353	0.000982318	0.181371	1.687e-75	9.66295e-34		O2a2a1a2	33	97	0.023338	0.122475	0.0991367	5.95428e-21	3.39228e-20		O2a2b1	35	514	0.158371	0.258942	0.100571	0.00138277	0.000752007		O2a2b	43	574	0.135647	0.303864	0.168218	1.01467e-09	8.51805e-11		O1b1a1	1	313	0.0232558	0.144706	0.121451	0.0416849	0.0241794		O1b	3	401	0.0731707	0.185219
O1b	7	397	0.0411765	0.19499	0.153814	1.07113e-06	2.18148e-08		O2a2a1a2a	33	97	0.023338	0.122475	0.0991367	5.95428e-21	3.39228e-20		O2a2b1a	35	513	0.158371	0.258438	0.100067	0.00145388	0.000976183		O1b1a1a1a1b2a1	53	17	0.167192	0.00899947	0.158193	6.83751e-49	3.65771e-32		O1b1a1a1a	0	258	0	0.119279	0.119279	0.0299746	0.00725857		O1a1	0	239	0	0.110393
O1b1	7	388	0.0411765	0.19057	0.149393	1.78224e-06	3.44433e-08		O2a2a1a2a1a	28	94	0.019802	0.118687	0.0988849	4.89801e-22	2.60344e-21		O1b1	20	375	0.0904977	0.188917	0.0984191	0.000419572	0.000138112		O1b1a1a1a1b2	53	20	0.167192	0.0105876	0.156605	4.19077e-46	1.35421e-30		O2a2b	7	610	0.162791	0.282016	0.119225	0.120375	0.0885526		O1b1a1a	1	291	0.0243902	0.134411
O1b1a	7	388	0.0411765	0.19057	0.149393	1.78224e-06	3.44433e-08		O2	733	333	0.518388	0.420455	0.097933	1.23579e-05	1.08575e-05		O1b1a	20	375	0.0904977	0.188917	0.0984191	0.000419572	0.000138112		O1b1a1a1a1b2a	53	20	0.167192	0.0105876	0.156605	4.19077e-46	1.35421e-30		O2a2b1a2a1a1b1	6	61	0.139535	0.0282016	0.111333	0.000167313	0.00157537		O1b1a1a1	1	291	0.0243902	0.134411
O2a2	80	707	0.470588	0.34725	0.123339	0.00167955	0.00151557		O2a2b	444	173	0.314003	0.218434	0.0955685	2.05544e-06	1.54537e-06		O2a2b1a1a1c1a1a	24	28	0.108597	0.0141058	0.0944915	1.23752e-17	1.08079e-11		O1b1a1a1a1b2a1a	48	6	0.15142	0.00317628	0.148243	6.32132e-55	1.67842e-35		O2a2b1a2a1a1b1b	6	61	0.139535	0.0282016	0.111333	0.000167313	0.00157537		O1a1a	0	236	0	0.109007
O1b1a1	5	309	0.0294118	0.151768	0.122356	1.93513e-05	5.71048e-07		O2a	721	330	0.509901	0.416667	0.0932343	3.16013e-05	2.91694e-05		O2a2b1a1a1c1a1	24	30	0.108597	0.0151134	0.0934839	1.02791e-16	2.96149e-11		O1b1a1a1a1b2a1a1	48	6	0.15142	0.00317628	0.148243	6.32132e-55	1.67842e-35		O2a2b1a2a1a1b1b2	6	61	0.139535	0.0282016	0.111333	0.000167313	0.00157537		O1b1	3	392	0.0731707	0.181062
O1b1a1a	5	287	0.0294118	0.140963	0.111551	6.19284e-05	3.03324e-06		O2a2a1a	55	104	0.0388967	0.131313	0.0924164	1.64186e-15	6.42806e-15		O2a2b1a1a1c1a	24	31	0.108597	0.0156171	0.0929802	2.79055e-16	4.79517e-11		O2a2b1	42	507	0.132492	0.268396	0.135904	3.24466e-07	5.40054e-08		O1b1a1a	1	291	0.0232558	0.134535	0.11128	0.0567893	0.0367165		O1b1a	3	392	0.0731707	0.181062
O1b1a1a1	5	287	0.0294118	0.140963	0.111551	6.19284e-05	3.03324e-06		O2a2a1	58	104	0.0410184	0.131313	0.0902947	1.21736e-14	3.08772e-14		O2a2b1a2	3	203	0.0135747	0.102267	0.0886923	2.95847e-05	5.95611e-07		O2a2b1a	42	506	0.132492	0.267867	0.135374	3.55087e-07	7.41944e-08		O1b1a1a1	1	291	0.0232558	0.134535	0.11128	0.0567893	0.0367165		O1b1a1	2	312	0.0487805	0.144111
O1b1a1a1a1	3	233	0.0176471	0.11444	0.096793	0.000148581	7.13235e-06		O2a2a	64	106	0.0452617	0.133838	0.0885767	1.36038e-13	4.12612e-13		O2a2b1a2a	3	203	0.0135747	0.102267	0.0886923	2.95847e-05	5.95611e-07		O	283	1434	0.892744	0.759132	0.133613	1.72562e-07	2.11037e-08		O1b1a1a1a1	0	236	0	0.109108	0.109108	0.0410565	0.0115882		O1b1a1a1a	1	257	0.0243902	0.118707
O1b1a1a1a	5	253	0.0294118	0.124263	0.0948515	0.000353125	5.11238e-05		O2a1	213	51	0.150636	0.0643939	0.0862426	3.25292e-09	5.36063e-10		O2a2b1a1a1c1	24	43	0.108597	0.0216625	0.0869348	3.99949e-12	6.24718e-09		O1b1a1a1a1a	52	60	0.164038	0.0317628	0.132275	1.25523e-22	3.98732e-17		O2a2b1a2a1a1b	6	87	0.139535	0.0402219	0.099313	0.00471514	0.00823894		C2b1	6	130	0.146341	0.0600462
O2a1	7	257	0.0411765	0.126228	0.0850514	0.00158168	0.000482927		O1b1a1a1a1b	37	87	0.0261669	0.109848	0.0836816	5.9863e-16	1.83146e-15		O	189	1528	0.855204	0.769773	0.0854303	0.00487778	0.00357353		O1b1a1a1a1a1	52	60	0.164038	0.0317628	0.132275	1.25523e-22	3.98732e-17		O2a1	1	263	0.0232558	0.12159	0.099313	0.0836405	0.0540949		C2b1a1a	4	26	0.097561	0.0120092
O2a1b	5	230	0.0294118	0.112967	0.0835548	0.00110224	0.000230502		O2a1b	191	44	0.135078	0.0555556	0.0795222	9.70919e-09	1.63559e-09		O2a2b1a1a1c	24	47	0.108597	0.0236776	0.0849197	4.57176e-11	2.35768e-08		O1b1a1a1a1a1a	43	40	0.135647	0.0211752	0.114471	1.8116e-22	1.74821e-16		O2a2b1a2a1a1b1b2a	4	4	0.0930233	0.00184928	0.091174	1.05627e-17	8.29159e-06		O1b1a1a1a1	1	235	0.0243902	0.108545
O2a1b1	5	221	0.0294118	0.108546	0.0791344	0.00170564	0.000328723		O2a1b1	184	42	0.130127	0.0530303	0.077097	1.55561e-08	3.19243e-09		O2a2b1a2a1	3	186	0.0135747	0.0937028	0.0801281	9.2099e-05	3.18299e-06		O2a2b1a2	4	202	0.0126183	0.106935	0.0943166	1.63852e-07	4.56033e-10		O1a1a2a1a	5	59	0.116279	0.0272769	0.0890021	0.002841	0.00721355		O2a2b1a1	3	339	0.0731707	0.156582
O2a1b1a	5	219	0.0294118	0.107564	0.0781521	0.00187813	0.000482747		O2a1b1a	182	42	0.128713	0.0530303	0.0756826	2.51645e-08	4.58069e-09		O2a2b1a2a1a	3	180	0.0135747	0.0906801	0.0771054	0.00013692	7.4847e-06		O2a2b1a2a	4	202	0.0126183	0.106935	0.0943166	1.63852e-07	4.56033e-10		O2a2b1a2a1a1	7	160	0.162791	0.0739713	0.0888194	0.0588725	0.0396587		C2b1a1	4	34	0.097561	0.0157044
O1a	7	240	0.0411765	0.117878	0.0767017	0.00349704	0.00135855		O2a2b1a2	169	37	0.119519	0.0467172	0.0728019	2.67922e-08	4.53648e-09		O1a1a1a1a1a	24	70	0.108597	0.0352645	0.0733328	7.63734e-07	7.83993e-06		O2a2b1a2a1	4	185	0.0126183	0.0979354	0.0853171	8.93062e-07	6.49393e-09		O1a1a2a1	5	61	0.116279	0.0282016	0.0880775	0.00367251	0.0082149		C2b1a	5	87	0.121951	0.0401848
O1a1	7	232	0.0411765	0.113949	0.0727724	0.00504154	0.00187196		O2a2b1a2a	169	37	0.119519	0.0467172	0.0728019	2.67922e-08	4.53648e-09		O1a1a1a1a1a1	24	70	0.108597	0.0352645	0.0733328	7.63734e-07	7.83993e-06		O2a2b1a2a1a	4	179	0.0126183	0.0947591	0.0821408	1.61375e-06	1.52806e-08		O2a2b1	7	542	0.162791	0.250578	0.0877872	0.25416	0.215727		C2b	6	140	0.146341	0.0646651
O1a1a	7	229	0.0411765	0.112475	0.071299	0.00577531	0.00265949		O2a2b1a2a1	154	35	0.108911	0.0441919	0.064719	2.88647e-07	7.71231e-08		O1b1a1a	15	277	0.0678733	0.139547	0.0716733	0.0040042	0.00224315		O2a2b1a2a1a1	4	163	0.0126183	0.086289	0.0736707	7.68291e-06	1.23923e-07		O2a2b1a	7	541	0.162791	0.250116	0.0873249	0.256773	0.215934		O2a2b1a1a	3	335	0.0731707	0.154734
O2a2a	3	167	0.0176471	0.0820236	0.0643765	0.00405354	0.000847864		O1b1a1a1a1b2a1	14	56	0.00990099	0.0707071	0.0608061	1.4777e-14	3.67188e-14		O1b1a1a1	15	277	0.0678733	0.139547	0.0716733	0.0040042	0.00224315		O1b1a1a1a1b1b	24	15	0.0757098	0.00794071	0.0677691	1.68875e-16	8.82367e-12		O2a1b	1	234	0.0232558	0.108183	0.0849273	0.124083	0.0802337		O2a2b1a1a1	3	334	0.0731707	0.154273
O2a2a1	3	159	0.0176471	0.0780943	0.0604472	0.00596638	0.0018398		O1b1a1a1a1b2	16	57	0.0113154	0.0719697	0.0606543	5.6494e-14	8.90494e-14		O2a2b1a2a1a1	3	164	0.0135747	0.0826196	0.069045	0.000389972	3.84673e-05		O1b1a1a1a1b1	25	26	0.0788644	0.0137639	0.0651005	4.05674e-12	2.55717e-09		O1a1a2a	5	70	0.116279	0.0323625	0.0839166	0.0098287	0.0139359		O1a1a1	0	151	0	0.069746
O2a2a1a	3	156	0.0176471	0.0766208	0.0589738	0.00689156	0.00179399		O1b1a1a1a1b2a	16	57	0.0113154	0.0719697	0.0606543	5.6494e-14	8.90494e-14		O1b1a1	18	296	0.081448	0.149118	0.0676704	0.00854563	0.00586733		O2a1	22	242	0.0694006	0.12811	0.0587095	0.00389434	0.00199109		O2a2b1a2a1a	7	176	0.162791	0.0813685	0.0814222	0.101495	0.083464		C2b1a1a1a1	3	15	0.0731707	0.00692841
O2a1b1a1a1a	4	166	0.0235294	0.0815324	0.058003	0.0100352	0.00396573		O2a2b1a2a1a	148	35	0.104668	0.0441919	0.0604757	1.17519e-06	3.13509e-07		O1	52	599	0.235294	0.301763	0.0664691	0.0479955	0.0430851		O2a1b1	18	208	0.0567823	0.110111	0.0533288	0.00515123	0.00261353		O2a1b1	1	225	0.0232558	0.104022	0.0807664	0.140074	0.121101		C2b1a1a1a	3	17	0.0731707	0.00785219
O2a1b1a1a1a1	4	166	0.0235294	0.0815324	0.058003	0.0100352	0.00396573		O2a1b1a1a1a	139	31	0.0983027	0.0391414	0.0591613	8.87841e-07	1.92958e-07		O1a1a1a1a1	24	87	0.108597	0.0438287	0.0647686	5.91923e-05	0.000233725		O2a1b1a	18	206	0.0567823	0.109052	0.0522701	0.00594659	0.00341891		O2a1b1a	1	223	0.0232558	0.103098	0.0798417	0.143889	0.120323		O2a2	12	775	0.292683	0.357968
O2a1b1a1	5	177	0.0294118	0.0869352	0.0575234	0.0133677	0.00552472		O2a1b1a1a1a1	139	31	0.0983027	0.0391414	0.0591613	8.87841e-07	1.92958e-07		O1b1a1a1a	13	245	0.0588235	0.123426	0.0646022	0.00644057	0.00385109		O2a1b	20	215	0.0630915	0.113817	0.0507254	0.00903963	0.00570321		O1a1a2	5	79	0.116279	0.0365233	0.0797557	0.0212468	0.0219006		C2b1a1a1	3	24	0.0731707	0.0110855
O2a1b1a1a	5	173	0.0294118	0.0849705	0.0555588	0.0160122	0.00773727		O1b1a1a1a1b2a1a	5	49	0.00353607	0.0618687	0.0583326	6.1887e-17	2.40353e-17		O2a2b1a1a1a	4	160	0.0180995	0.0806045	0.062505	0.00126027	0.000208465		Note：The bolded content indicates the terminal haplogroups labeled in Figure 3.									O2a2b1a2a1	7	182	0.162791	0.0841424	0.0786483	0.121265	0.0898196		O2a2b	0	130	0	0.0600462
O2a1b1a1a1	5	173	0.0294118	0.0849705	0.0555588	0.0160122	0.00773727		O1b1a1a1a1b2a1a1	5	49	0.00353607	0.0618687	0.0583326	6.1887e-17	2.40353e-17		O1a1a1a1	24	95	0.108597	0.0478589	0.0607383	0.000278503	0.0007366											C2b1b1	4	37	0.0930233	0.0171059	0.0759174	0.00207153	0.00750848		O2a2a1a2a	0	130	0	0.0600462
O2a2a1a2	2	128	0.0117647	0.0628684	0.0511037	0.0108124	0.00335062		O2a1b1a1	145	37	0.102546	0.0467172	0.0558288	7.07719e-06	2.45176e-06		O1a1a1a1a	24	95	0.108597	0.0478589	0.0607383	0.000278503	0.0007366											O2a2b1a1a1a	0	164	0	0.0758206	0.0758206	0.113377	0.0713199		O2a2a1a2a1	0	129	0	0.0595843
O2a2a1a2a	2	128	0.0117647	0.0628684	0.0511037	0.0108124	0.00335062		O2a1b1a1a	142	36	0.100424	0.0454545	0.0549698	7.96981e-06	2.85725e-06		O1a1a1a	24	101	0.108597	0.0508816	0.0577157	0.000760022	0.00113725											C2b1b	4	39	0.0930233	0.0180305	0.0749927	0.0030242	0.00889518		O1a1a1a	0	125	0	0.0577367
O2a2a1a2a1	2	127	0.0117647	0.0623772	0.0506125	0.0113502	0.00331688		O2a1b1a1a1	142	36	0.100424	0.0454545	0.0549698	7.96981e-06	2.85725e-06		O1b1a1a1a1	13	223	0.0588235	0.112343	0.053519	0.0199642	0.0116082											O2a2b1a2	7	199	0.162791	0.0920018	0.0707888	0.188484	0.113969		O2a2a1a2a1a	0	122	0	0.056351
Note：The bolded content indicates the terminal haplogroups labeled in Figure 3.									O2a2b1a2a1a1	133	34	0.0940594	0.0429293	0.0511301	1.94402e-05	7.48528e-06		Note：The bolded content indicates the terminal haplogroups labeled in Figure 3.																		O2a2b1a2a	7	199	0.162791	0.0920018	0.0707888	0.188484	0.113969		O2a2a1a2a1a1	0	121	0	0.0558891
									Note：The bolded content indicates the terminal haplogroups labeled in Figure 3.																											F	3	1	0.0697674	0.000462321	0.0693051	1.82317e-18	2.72509e-05		O1a1a1a1	0	119	0	0.0549654
																																				O2a1b1a1	1	181	0.0232558	0.0836801	0.0604243	0.251724	0.255625		O1a1a1a1a	0	119	0	0.0549654
																																				O2a1b1a1a	1	177	0.0232558	0.0818308	0.058575	0.265388	0.253402		O2a2b1a2a1a1a2a1	3	41	0.0731707	0.0189376
																																				O2a1b1a1a1	1	177	0.0232558	0.0818308	0.058575	0.265388	0.253402		O2a2b1a2	6	200	0.146341	0.0923788
																																				O1b1a1a1a1b	0	124	0	0.0573278	0.0573278	0.199906	0.171211		O2a2b1a2a	6	200	0.146341	0.0923788
																																				N	0	121	0	0.0559408	0.0559408	0.208708	0.169364		O2a2a	1	169	0.0243902	0.07806
																																				N1	0	121	0	0.0559408	0.0559408	0.208708	0.169364		O2a2b1a2a1a1a2a	3	43	0.0731707	0.0198614
																																				O2a1b1a1a1a	1	169	0.0232558	0.0781322	0.0548764	0.294934	0.25169		O1b1a1a1a1a	0	112	0	0.0517321
																																				O2a1b1a1a1a1	1	169	0.0232558	0.0781322	0.0548764	0.294934	0.25169		O1b1a1a1a1a1	0	112	0	0.0517321
																																				O2a2a	1	169	0.0232558	0.0781322	0.0548764	0.294934	0.25169		O1a1a1a1a1	0	111	0	0.0512702
																																				O1b1a1a1a1a	0	112	0	0.0517799	0.0517799	0.237691	0.167792		O2a2b1a1a1a	1	163	0.0243902	0.0752887
																																				O1b1a1a1a1a1	0	112	0	0.0517799	0.0517799	0.237691	0.167792		Note：The bolded content indicates the terminal haplogroups labeled in Figure 3.
																																				O2a2a1	1	161	0.0232558	0.0744337	0.0511778	0.327709	0.367566
																																				Note：The bolded content indicates the terminal haplogroups labeled in Figure 3.
[truncated: 3 more columns]

## Sheet: Table S10
Table S10. The haplogroup composition associated with subsistence strategies in the 86 populations and meta-populations.
Population	Millet-farming-related lineage	Rice-farming-related lineage	Siberian foraging-related lineage	Western Eurasian pastoralism-related lineage	Others	Count	Latitude	Longitude
Bai_Guizhou	0.7	0.3	0	0	0	30	27.2985	105.305
Bai_Yunnan	0.6	0.2	0.04	0	0.16	25	25.0389	102.71
Black_Tai_Thailand	0.111111	0.833333	0	0.0277778	0.0277778	36	16.9994	102.663
Bouyei_Guizhou	0.388889	0.416667	0	0	0.194444	36	26.8	108
Central_Thai_Thailand	0.217054	0.418605	0.0155039	0.108527	0.24031	129	17.1724	102.695
Colao_Vietnam	0.117647	0.852941	0	0	0.0294118	34	14.8129	109.32
Dai_Yunnan	0.393939	0.5	0	0	0.106061	66	25.0389	102.71
Dao_Vietnam	0.255814	0.697674	0	0	0.0465116	43	14.7881	109.65
Daur_Heilongjiang	0.3	0.2	0.35	0	0.15	20	45.8022	126.642
Dong_Guizhou	0.575	0.275	0	0	0.15	40	27	108
Ede_Vietnam	0	0.833333	0	0.0833333	0.0833333	24	15.1739	109.491
Giarai_Vietnam	0.037037	0.777778	0	0.037037	0.148148	27	14.7848	109.456
Han_Beijing	0.413043	0.23913	0.0217391	0	0.326087	46	39.9042	116.407
Han_Chongqing	0.442953	0.362416	0.0201342	0	0.174497	149	29.57	106.56
Han_Fujian	0.470199	0.350993	0.0264901	0.00662252	0.145695	151	25.5	118
Han_Gansu	0.47	0.26	0.14	0.02	0.11	100	36.07	103.83
Han_Guangdong	0.389091	0.312727	0.00363636	0	0.294545	275	23.14	113.27
Han_Guangxi	0.429293	0.393939	0.010101	0	0.166667	198	22.82	108.33
Han_Guizhou	0.45	0.45	0	0	0.1	40	26.647	106.633
Han_Hainan	0.465517	0.37931	0	0.00862069	0.146552	116	21	110.36
Han_Henan	0.520833	0.302083	0.03125	0.0173611	0.128472	288	34.77	113.76
Han_Shaanxi	0.431507	0.294521	0.0684932	0.0410959	0.164384	146	34.28	108.96
Han_Shandong	0.64574	0.201794	0.044843	0	0.107623	223	36.67	117.03
Han_Shanxi	0.502793	0.201117	0.0670391	0.0167598	0.212291	179	37.339	112.383
Han_Sichuan	0.513158	0.328947	0	0	0.157895	76	31	104.07
Hanhi_Vietnam	0.727273	0.121212	0	0	0.151515	33	14.8162	109.72
Hani_Yunnan	0.8	0.133333	0.0666667	0	0	30	23.3642	103.376
Hmong_Thailand	0.309524	0.595238	0	0	0.0952381	84	17.0661	102.177
Hmong_Vietnam	0.325	0.3	0	0	0.375	40	15.1325	109.006
Htin_Thailand	0.0212766	0.914894	0	0	0.0638298	47	16.7962	101.937
Hui_Anhui	0.5	0.227273	0	0	0.272727	22	31.8214	117.227
Hui_Gansu	0.268293	0.097561	0.097561	0.146341	0.390244	41	36.0614	103.834
Hui_Hainan	0.105263	0.596491	0	0	0.298246	57	18.4001	109.752
Hui_Shandong	0.346154	0.153846	0.115385	0.115385	0.269231	26	36.6512	117.12
Hui_Sichuan	0.25	0.607143	0	0	0.142857	28	30.58	104.07
IuMien_Thailand	0.185185	0.444444	0	0	0.37037	27	16.7943	102.635
Karen_Thailand	0.54386	0.333333	0	0	0.122807	57	17.1565	102.562
Khmer_Thailand	0.130435	0.782609	0	0.0217391	0.0652174	46	17.4989	102.265
Khonmueang_Thailand	0.40678	0.525424	0	0	0.0677966	59	16.8485	102.302
Kinh_Vietnam	0.317757	0.588785	0.0186916	0	0.0747664	60	15.4633	109.143
Lachi_Vietnam	0.694444	0.222222	0	0	0.0833333	36	15.0094	109.136
Lahu_Thailand	0.30303	0.212121	0	0	0.484848	33	16.877	102.765
Lahu_Vietnam	0.419355	0.258065	0	0	0.322581	31	14.5554	109.466
Lahu_Yunnan	0.4	0.1	0	0	0.5	20	25.0389	102.71
Lao_Laos	0.230769	0.589744	0	0	0.179487	39	20.396	103.512
Lao_Thailand	0.168831	0.727273	0	0.012987	0.0909091	77	17.1112	102.614
Lawa_Thailand	0.333333	0.645833	0	0	0.0208333	48	17.4607	102.314
Li_Hainan	0.252252	0.702703	0	0	0.045045	111	20.03	110.36
Lolo_Vietnam	0.194444	0.75	0.0277778	0	0.0277778	36	14.6868	109.287
Lue_Thailand	0.266667	0.566667	0	0	0.166667	30	16.8375	102.244
Manchu_Beijing	0.621622	0.162162	0.216216	0	0	37	39.9042	116.407
Manchu_Guizhou	0.627907	0.232558	0	0	0.139535	43	25.2	106
Manchu_Hebei	0.272727	0.363636	0.136364	0.0454545	0.181818	22	38.0455	114.515
Manchu_Jilin	0.21875	0.3125	0.1875	0	0.28125	32	43.8962	125.325
Manchu_Liaoning	0.341463	0.231707	0.268293	0	0.158537	82	41.8057	123.431
Mang_Vietnam	0	0.972973	0	0	0.027027	37	15.3162	109.47
Maonan_Guizhou	0.0869565	0.826087	0	0	0.0869565	23	25.7	106
Miao_Guizhou	0.202128	0.712766	0	0	0.0851064	94	26.5836	107.984
Miao_Sichuan	0.217391	0.521739	0.0434783	0	0.217391	23	28.8788	105.435
Mon_Thailand	0.228261	0.380435	0	0.108696	0.282609	92	17.5213	102.59
Mongolian_InnerMongolia	0.390244	0.170732	0.268293	0.0243902	0.146341	145	39.93	106.97
Mongolian_Liaoning	0.375	0.125	0.21875	0.03125	0.25	32	41.8057	123.431
Nanjing_Guizhou	0.891304	0.0869565	0	0	0.0217391	46	26.6533	106.637
Nung_Vietnam	0.189189	0.540541	0	0	0.27027	37	14.8678	109.288
Nyahkur_Thailand	0.52381	0.380952	0	0	0.0952381	21	17.0107	102.38
Pathen_Vietnam	0.0588235	0.676471	0	0	0.264706	34	15.1112	109.197
Phuan_Thailand	0.147059	0.647059	0	0	0.205882	34	17.701	102.868
Phula_Vietnam	0.0857143	0.142857	0	0	0.771429	35	15.2902	109.031
Phutai_Thailand	0.25	0.708333	0	0	0.0416667	24	17.7345	102.044
Qiang_Sichuan	0.59375	0.21875	0.03125	0	0.15625	32	29.895	100.522
Shan_Thailand	0.526316	0.447368	0	0	0.0263158	38	16.8536	102.263
She_Fujian	0.240741	0.648148	0	0	0.111111	54	26.11	119.3
Sila_Vietnam	1	0	0	0	0	29	14.7691	109.5
Suay_Thailand	0.1	0.85	0	0.05	0	20	17.3992	102.648
Tanka_Fujian	0.54386	0.280702	0	0	0.175439	57	24.8895	118.613
Tay_Vietnam	0.204545	0.704545	0	0	0.0909091	44	15.3816	109.101
Thai_Vietnam	0.0833333	0.708333	0	0	0.208333	24	14.7965	109.118
Tibetan_Sichuan	0.682927	0.219512	0	0.0243902	0.0731707	41	29	91
Tibetan_Xizang	0.770833	0.125	0	0	0.104167	48	30	91.1377
Tujia_Chongqing	0.55	0.375	0	0	0.075	40	29	109
Tujia_Guizhou	0.809524	0.142857	0.015873	0	0.031746	63	27.8162	109.264
Uyghur_Xinjiang	0.0416667	0.125	0.0416667	0.166667	0.625	24	44	81
Yao_Guizhou	0.1	0.9	0	0	0	30	26.2543	107.522
Yi_Sichuan	0.615385	0.384615	0	0	0	26	30.5728	104.067
Yuan_Thailand	0.230769	0.576923	0	0	0.192308	26	17.2311	101.942
Zhuang_Guangxi	0.275261	0.585366	0.00696864	0	0.132404	287	23	108.33
Note: The definition of haplogroups associated with subsistence strategies
Haplogroup	Associated subsistence strategies		Metapopulation	Millet-farming-related lineage	Rice-farming-related lineage	Siberian foraging-related lineage	Western Eurasian pastoralism-related lineage	Others
C2a1	Siberian foraging-related lineage		Ethnic_minority_North	0.330472	0.194564	0.198856	0.0515021	0.224607
C2b1a	Millet-farming-related lineage		Ethnic_minority_South	0.427729	0.443068	0.00471976	0.00235988	0.122124
C2b1b1	Millet-farming-related lineage		Han_North	0.523761	0.250758	0.057634	0.0171891	0.150657
D1a1a1a1	Millet-farming-related lineage		Han_South	0.438492	0.355159	0.00992063	0.00198413	0.194444
D1a1b1a	Millet-farming-related lineage		Millet_Farmer	1	0	0	0	0
N1a	Siberian foraging-related lineage		Rice_Farmer	0	0.97561	0	0	0.0243902
N1b2	Millet-farming-related lineage		SEA_aDNA	0.184211	0.5	0	0	0.315789
O1a1a1	Rice-farming-related lineage		SEA_Modern	0.266004	0.565121	0.00275938	0.0171082	0.149007
O1a1a2	Millet-farming-related lineage
O1b1a1a1a1	Rice-farming-related lineage
O1b1a1a1b	Rice-farming-related lineage
O1b1a2	Millet-farming-related lineage
O2a1b1a1a1a1	Millet-farming-related lineage
O2a1b1a2a	Rice-farming-related lineage
O2a2a1a2a1	Rice-farming-related lineage
O2a2b1a1a	Millet-farming-related lineage
O2a2b1a2a	Rice-farming-related lineage
O2a2b2	Millet-farming-related lineage
Q1a1a	Millet-farming-related lineage
R1a1a1b2	Western Eurasian pastoralism-related lineage
